# Supplementary material for: GLM-based optimization of NGS data analysis: A case study of Roche 454, Ion Torrent PGM and Illumina NextSeq sequencing data
Source: PLoS One. 2017 Feb 21;12(2):e0171983. doi: 10.1371/journal.pone.0171983 (PMC5319672; doi:10.1371/journal.pone.0171983)
Supplement: S2 File — The file can directly be used as input for the R script determining the best GLM separating true from false positive SNV calls unsing forward selection based on AIC. (TXT) [file pone.0171983.s011.txt]

truth_vector1	chr	pos	ID	ref	alt	sample	Total.	Total..1	SNP.	SNP..1	Ref.	Ref..1	Q	DP	QD	Cov_total	Cov_ref	Cov_vcf	AF_total	AF_ref	AF_vcf	SB	SB_vcf	SOR	VP	VP_vcf	BQ	BQ_vcf	MQ_vcf	MQRankSum_vcf	annot	NA.	NA..1	NA..2	NA..3	NA..4	NA..5
0	1	186003810	.	G	A	set1	18	30	10	16	8	14	342.77	0.289	0	48	48	19	0.541666666666667	0.541666666666667	0.578947368421053	1	0.0125892541179417	1.445	0.449399428142713	0	0.307309329313043	0	0.5	0	ClippingRankSum=1.115	0.541666666666667	0.541666666666667	0.578947368421053	NA	NA	NA
0	1	186021316	.	C	T	NA	41	28	15	9	26	19	429.77	1.957	0	69	69	36	0.347826086956522	0.347826086956522	0.416666666666667	0.799421173264472	0.000251188643150958	-1.316	0.389056445126606	0	0.00730797473888574	0	0.5	0	ClippingRankSum=-0.417	0.347826086956522	0.347826086956522	0.416666666666667	NA	NA	NA
0	1	186026167	.	A	T	NA	46	21	20	10	26	11	430.77	2.266	0	67	67	30	0.447761194029851	0.447761194029851	0.466666666666667	0.795698303544113	0.001	0.894	0.00261750130033242	0	0.000711077349496981	0	0.5	0	ClippingRankSum=0.062	0.447761194029851	0.447761194029851	0.466666666666667	NA	NA	NA
0	1	186103362	.	T	C	NA	34	15	12	7	22	8	255.77	2.677	0	49	49	23	0.387755102040816	0.387755102040816	0.391304347826087	0.53189003456922	0.00398107170553497	-0.598	0.153808413045287	0	0.000306690724672713	0	0.5	0	ClippingRankSum=-2.677	0.387755102040816	0.387755102040816	0.391304347826087	NA	NA	NA
0	1	186108729	.	G	T	NA	22	3	10	1	12	2	56.77	-0.387	0	25	25	11	0.44	0.44	0.454545454545455	1	0.0794328234724281	-0.825	0.0247639565599279	0	0.755768528331252	0	0.5	0	ClippingRankSum=-0.717	0.44	0.44	0.454545454545455	NA	NA	NA
0	1	186110583	.	T	C	NA	16	29	12	17	4	12	423.77	-1.902	0	45	45	21	0.644444444444444	0.644444444444444	0.666666666666667	0.341052383781464	0.00794328234724281	-0.187	0.534345610707251	0	0.990054923450016	0	0.5	0	ClippingRankSum=0.410	0.644444444444444	0.644444444444444	0.666666666666667	NA	NA	NA
0	1	186121995	.	A	T	NA	17	21	9	13	8	8	808.77	3.594	0	38	38	36	0.578947368421053	0.578947368421053	0.583333333333333	0.742969549808066	0.000251188643150958	-0.578	0.311430297616559	0	0.000613756250384673	0	0.5	0	ClippingRankSum=0.963	0.578947368421053	0.578947368421053	0.583333333333333	NA	NA	NA
0	1	186121996	.	C	T	NA	17	20	9	13	8	7	808.77	3.923	0	37	37	35	0.594594594594595	0.594594594594595	0.6	0.516398876992774	0.000316227766016838	0.286	0.311430297616559	0	7.87746232781806e-05	0	0.5	0	ClippingRankSum=1.465	0.594594594594595	0.594594594594595	0.6	NA	NA	NA
0	1	186131342	.	C	T	NA	23	15	7	3	16	12	93.77	1.71	0	38	38	19	0.263157894736842	0.263157894736842	0.315789473684211	0.708519535042469	0.0125892541179417	-1.623	0.0733638520079837	0	0.0514024669458335	0	0.5	0	ClippingRankSum=-0.921	0.263157894736842	0.263157894736842	0.315789473684211	NA	NA	NA
0	1	186134561	.	C	T	NA	69	37	33	13	36	24	437.77	0.416	0	106	106	34	0.433962264150943	0.433962264150943	0.441176470588235	0.225145858562477	0.000398107170553497	1.283	0.00160890835504114	0	0.232497936208342	0	0.5	0	ClippingRankSum=1.353	0.433962264150943	0.433962264150943	0.441176470588235	NA	NA	NA
0	1	186135231	.	A	C	NA	44	33	30	12	14	21	749.77	2.404	0	77	77	36	0.545454545454545	0.545454545454545	0.555555555555556	0.0104420123440784	0.000199526231496888	1.608	0.622722407685581	0	0.00274687262250593	0	0.5	0	ClippingRankSum=-2.022	0.545454545454545	0.545454545454545	0.555555555555556	NA	NA	NA
0	1	186148817	.	C	T	NA	10	37	5	22	5	15	605.77	1.845	0	47	47	31	0.574468085106383	0.574468085106383	0.612903225806452	0.72303013480407	0.000794328234724281	0.264	0.43464233517296	0	0.0278649655116666	0	0.5	0	ClippingRankSum=-1.115	0.574468085106383	0.574468085106383	0.612903225806452	NA	NA	NA
0	1	186149869	.	A	T	NA	24	44	10	19	14	25	330.77	0.06	0	68	68	31	0.426470588235294	0.426470588235294	0.419354838709677	1	0.000794328234724281	-0.18	0.187298787348083	0	0.592397092490999	0	0.5	0	ClippingRankSum=-0.220	0.426470588235294	0.426470588235294	0.419354838709677	NA	NA	NA
0	1	186150677	.	G	T	NA	20	35	12	19	8	16	448.77	-0.778	0	55	55	26	0.563636363636364	0.563636363636364	0.576923076923077	0.780789670877481	0.00199526231496888	0	0.790651455590525	0	0.753755206609019	0	0.5	0	ClippingRankSum=-1.453	0.563636363636364	0.563636363636364	0.576923076923077	NA	NA	NA
0	1	186151122	.	A	G	NA	10	8	8	5	2	3	387.77	0.061	0	18	18	16	0.722222222222222	0.722222222222222	0.75	0.607843137254902	0.0251188643150958	-0.667	0.293825847189637	0	0.192876021041881	0	0.5	0	ClippingRankSum=1.152	0.722222222222222	0.722222222222222	0.75	NA	NA	NA
1	1	186158470	.	T	G	NA	19	14	7	5	12	9	283.77	1.466	0	33	33	31	0.363636363636364	0.363636363636364	0.354838709677419	1	0.000630957344480193	-0.599	0.299118837818528	0	0.0748654367195507	0	0.5	0	ClippingRankSum=-0.268	0.363636363636364	0.363636363636364	0.354838709677419	NA	NA	NA
0	1	186173133	.	A	G	NA	38	36	26	16	12	20	540.77	-1.002	0	74	74	33	0.567567567567568	0.567567567567568	0.575757575757576	0.0597618702479687	0.000398107170553497	0.164	0.283205193771219	0	0.907265710331091	0	0.5	0	ClippingRankSum=0.127	0.567567567567568	0.567567567567568	0.575757575757576	NA	NA	NA
0	1	186188726	.	A	T	NA	16	19	2	4	14	15	36.77	0.56	0	35	35	31	0.171428571428571	0.171428571428571	0.129032258064516	0.665689149560117	0.000630957344480193	0.206	0.174538634500249	0	0.614707101221423	0	0.5	0	ClippingRankSum=-0.088	0.171428571428571	0.171428571428571	0.129032258064516	NA	NA	NA
0	1	186295472	.	A	T	NA	18	21	5	10	13	10	433.77	2.19	0	39	38	36	0.384615384615385	0.394736842105263	0.388888888888889	0.198288388499734	0.000199526231496888	0.178	0.183050805662669	0	0.0813498435787163	0	0.5	0	ClippingRankSum=-0.438	0.384615384615385	0.394736842105263	0.388888888888889	NA	NA	NA
0	1	186311491	.	C	T	NA	19	6	9	3	10	3	308.77	1.866	0	25	25	21	0.48	0.48	0.476190476190476	1	0.00794328234724281	0.458	0.838116383933142	0	0.0802473660476732	0	0.5	0	ClippingRankSum=0.739	0.48	0.48	0.476190476190476	NA	NA	NA
0	1	186365927	.	A	G	NA	0	9	0	4	0	5	69.77	1.754	0	9	9	7	0.444444444444444	0.444444444444444	0.428571428571429	1	0.199526231496888	-0.55	NA	0	0.22630598191708	0	0.5	0	ClippingRankSum=-1.754	0.444444444444444	0.444444444444444	0.428571428571429	NA	NA	NA
0	1	186414359	.	G	C	NA	26	37	18	15	8	22	484.77	-2.473	0	63	63	30	0.523809523809524	0.523809523809524	0.533333333333333	0.0398233482075129	0.001	0.686	0.0696376951483389	0	0.999162804777473	0	0.5	0	ClippingRankSum=-0.187	0.523809523809524	0.523809523809524	0.533333333333333	NA	NA	NA
0	1	186459679	.	G	A	NA	20	35	8	21	12	14	444.77	2.855	0	55	55	26	0.527272727272727	0.527272727272727	0.538461538461538	0.17315174125454	0.00199526231496888	0.591	0.636666438332402	0	5.32855189512186e-05	0	0.5	0	ClippingRankSum=-0.746	0.527272727272727	0.527272727272727	0.538461538461538	NA	NA	NA
0	1	186513290	.	T	C	NA	1	10	1	6	0	4	147.77	-0.573	0	11	11	9	0.636363636363636	0.636363636363636	0.666666666666667	1	0.125892541179417	0.248	1	0	0.467297440751179	0	0.5	0	ClippingRankSum=1.001	0.636363636363636	0.636363636363636	0.666666666666667	NA	NA	NA
0	1	186515340	.	C	T	NA	23	21	23	19	0	2	743.77	21	0.99	44	44	21	0.954545454545455	0.954545454545455	1	0.221987315010571	0.630957344480193	NA	0.0414107109240476	0	0.00417792611140244	0	0	0	FS=0.000	NA	NA	NA	0.954545454545455	0.954545454545455	1
0	1	186520409	.	A	T	NA	36	35	20	13	16	22	436.77	2.087	0	71	71	34	0.464788732394366	0.464788732394366	0.470588235294118	0.155401359597852	0.000398107170553497	0.88	0.182830224027699	0	0.00141100853542399	0	0.5	0	ClippingRankSum=-0.052	0.464788732394366	0.464788732394366	0.470588235294118	NA	NA	NA
0	1	186530041	.	C	A	NA	30	39	20	17	10	22	537.77	-0.488	0	69	69	33	0.536231884057971	0.536231884057971	0.545454545454545	0.087828008979606	0.000501187233627273	-1.356	0.390163653617581	0	0.537106679552511	0	0.5	0	ClippingRankSum=0.163	0.536231884057971	0.536231884057971	0.545454545454545	NA	NA	NA
0	1	186577141	.	C	T	NA	24	28	10	14	14	14	665.77	1.752	0	52	52	50	0.461538461538462	0.461538461538462	0.46	0.587869644218401	1e-05	0.584	0.240944620030418	0	0.0511702972839829	0	0.5	0	ClippingRankSum=0.954	0.461538461538462	0.461538461538462	0.46	NA	NA	NA
0	1	186581361	.	G	A	NA	8	27	7	17	1	10	712.77	-1.861	0	35	35	33	0.685714285714286	0.685714285714286	0.696969696969697	0.387489367270824	0.000501187233627273	-0.059	0.208555839368784	0	0.941745893970239	0	0.5	0	ClippingRankSum=-0.686	0.685714285714286	0.685714285714286	0.696969696969697	NA	NA	NA
0	1	186583895	.	G	C	NA	38	37	18	23	20	14	635.77	1.831	0	75	75	36	0.546666666666667	0.546666666666667	0.555555555555556	0.248582376642584	0.000251188643150958	0.271	7.38440713049772e-05	0	0.00421445256891437	0	0.5	0	ClippingRankSum=-0.780	0.546666666666667	0.546666666666667	0.555555555555556	NA	NA	NA
0	1	186601009	.	A	G	NA	38	15	20	10	18	5	447.77	0.849	0	53	53	24	0.566037735849057	0.566037735849057	0.583333333333333	0.539361725137419	0.00398107170553497	0.381	0.00518952113934641	0	0.0812170046113312	0	0.5	0	ClippingRankSum=-1.610	0.566037735849057	0.566037735849057	0.583333333333333	NA	NA	NA
0	1	186606516	.	G	A	NA	18	14	7	7	11	7	316.77	3.366	0	32	32	28	0.4375	0.4375	0.428571428571429	0.721265695675083	0.00158489319246111	0.998	0.146692088170523	0	0.000167390391399674	0	0.5	0	ClippingRankSum=0.255	0.4375	0.4375	0.428571428571429	NA	NA	NA
0	1	186617126	.	G	A	NA	9	7	1	3	8	4	30.77	0.922	0	16	16	7	0.25	0.25	0.285714285714286	0.261538461538462	0.158489319246111	0.198	0.284502697911207	0	0.12672813595346	0	0.5	0	ClippingRankSum=-1.495	0.25	0.25	0.285714285714286	NA	NA	NA
0	1	186627929	.	G	T	NA	15	44	10	28	5	16	629.77	1.399	0	59	59	29	0.644067796610169	0.644067796610169	0.655172413793103	1	0.00125892541179417	-1.491	0.0441064608358867	0	0.0851445632015056	0	0.5	0	ClippingRankSum=2.042	0.644067796610169	0.644067796610169	0.655172413793103	NA	NA	NA
0	1	186641126	.	T	A	NA	2	30	2	13	0	17	126.73	1.034	0	32	32	13	0.46875	0.46875	0.538461538461538	0.211693548387097	0.0398107170553497	-0.278	0.479500122186953	0	0.00303285602999865	0	0.5	0	ClippingRankSum=1.034	0.46875	0.46875	0.538461538461538	NA	NA	NA
0	1	186701015	.	G	C	NA	16	18	9	11	7	7	427.77	-3.031	0	34	34	26	0.588235294117647	0.588235294117647	0.615384615384615	1	0.00251188643150958	-0.237	0.569624862579721	0	0.998321313295411	0	0.5	0	ClippingRankSum=0.870	0.588235294117647	0.588235294117647	0.615384615384615	NA	NA	NA
0	1	186701441	.	A	G	NA	40	45	18	18	22	27	489.77	-2.544	0	85	85	40	0.423529411764706	0.423529411764706	0.425	0.666184006284697	1e-04	-1.094	0.324284824103183	0	0.999890991054765	0	0.5	0	ClippingRankSum=0.465	0.423529411764706	0.423529411764706	0.425	NA	NA	NA
0	1	186703257	.	C	A	NA	36	39	26	19	10	18	709.77	-2.304	0	75	73	35	0.6	0.616438356164384	0.628571428571429	0.0925677071447527	0.000199526231496888	0.154	0.0585261829427323	0	0.999300428480955	0	0.5	0	ClippingRankSum=0.529	0.6	0.616438356164384	0.628571428571429	NA	NA	NA
1	1	186710459	.	G	A	NA	29	55	16	18	13	37	480.77	0.186	0	84	84	39	0.404761904761905	0.404761904761905	0.41025641025641	0.0621224317986914	0.000125892541179417	-0.3	0.00533576074967256	0	0.230591125200936	0	0.5	0	ClippingRankSum=-0.414	0.404761904761905	0.404761904761905	0.41025641025641	NA	NA	NA
0	1	186720799	.	G	T	NA	28	29	16	17	12	10	492.77	-1.397	0	57	55	26	0.578947368421053	0.6	0.615384615384615	0.78477355289762	0.00199526231496888	1.028	0.174614004953413	0	0.989348600154002	0	0.5	0	ClippingRankSum=-1.502	0.578947368421053	0.6	0.615384615384615	NA	NA	NA
0	1	186728851	.	G	A	NA	7	22	7	20	0	2	910.77	25	1.893	29	29	25	0.931034482758621	0.931034482758621	1	1	0.630957344480193	NA	0.25	0	0.0114519865518493	0	0	0	FS=0.000	NA	NA	NA	0.931034482758621	0.931034482758621	1
0	1	186733173	.	C	T	NA	37	63	18	34	19	29	580.77	2.236	0	100	100	38	0.52	0.52	0.473684210526316	0.680424912857434	0.000158489319246111	0.658	0.322931331274619	0	0.00991442661674672	0	0.5	0	ClippingRankSum=-0.395	0.52	0.52	0.473684210526316	NA	NA	NA
0	1	186738231	.	A	G	NA	19	16	11	6	8	10	486.77	-0.63	0	35	35	33	0.485714285714286	0.485714285714286	0.484848484848485	0.314529831858264	0.000398107170553497	0.81	0.355843980076084	0	0.731929295592052	0	0.5	0	ClippingRankSum=-0.270	0.485714285714286	0.485714285714286	0.484848484848485	NA	NA	NA
0	1	186748491	.	C	G	NA	46	45	24	17	22	28	633.77	2.298	0	91	91	44	0.450549450549451	0.450549450549451	0.454545454545455	0.207975884724008	3.98107170553497e-05	-0.295	0.13457874509606	0	5.6182953819159e-05	0	0.5	0	ClippingRankSum=0.342	0.450549450549451	0.450549450549451	0.454545454545455	NA	NA	NA
0	1	186771296	.	A	C	NA	2	13	2	8	0	5	124.77	0.731	0	15	15	5	0.666666666666667	0.666666666666667	0.8	0.523809523809524	0.158489319246111	-0.731	0.666666666666667	0	0.0454844739876789	0	0.5	0	ClippingRankSum=-0.731	0.666666666666667	0.666666666666667	0.8	NA	NA	NA
0	1	186771298	.	A	C	NA	2	13	2	8	0	5	121.77	0.731	0	15	15	5	0.666666666666667	0.666666666666667	0.8	0.523809523809524	0.158489319246111	-0.731	0.377802763488612	0	0.00605075847374457	0	0.5	0	ClippingRankSum=-0.731	0.666666666666667	0.666666666666667	0.8	NA	NA	NA
0	1	186771300	.	A	C	NA	2	7	1	4	1	3	121.77	1.38	0	9	9	6	0.555555555555556	0.555555555555556	0.666666666666667	1	0.125892541179417	-1.38	0.153576396549984	0	0.0489158344923882	0	0.5	0	ClippingRankSum=0.000	0.555555555555556	0.555555555555556	0.666666666666667	NA	NA	NA
0	1	186807274	.	G	T	NA	32	37	18	21	14	16	598.77	1.767	0	69	69	33	0.565217391304348	0.565217391304348	0.575757575757576	1	0.000398107170553497	-0.055	0.0311801953373508	0	0.00121309853240748	0	0.5	0	ClippingRankSum=-1.257	0.565217391304348	0.565217391304348	0.575757575757576	NA	NA	NA
0	1	186813622	.	G	A	NA	48	79	33	49	15	30	845.77	1.981	0	127	127	39	0.645669291338583	0.645669291338583	0.666666666666667	0.5663190871115	0.000125892541179417	0.313	0.00469542703781655	0	6.68527297064823e-05	0	0.5	0	ClippingRankSum=0.402	0.645669291338583	0.645669291338583	0.666666666666667	NA	NA	NA
0	1	186832360	.	C	T	NA	14	17	2	9	12	8	123.77	1.067	0	31	31	14	0.354838709677419	0.354838709677419	0.357142857142857	0.0570263255469039	0.0398107170553497	1.067	0.30883600602545	0	0.156563753859401	0	0.5	0	ClippingRankSum=0.400	0.354838709677419	0.354838709677419	0.357142857142857	NA	NA	NA
0	1	186832908	.	T	G	NA	8	20	6	15	2	5	374.28	1.044	0	28	28	10	0.75	0.75	0.9	1	0.0794328234724281	1.393	0.0602980871333702	0	0.000918719209437581	0	1	0	ClippingRankSum=1.393	NA	NA	NA	0.75	0.75	0.9
0	1	186833629	.	T	C	NA	1	21	0	8	1	13	146.77	-0.609	0	22	22	18	0.363636363636364	0.363636363636364	0.333333333333333	1	0.0158489319246111	0.047	0.771190515911672	0	0.905322345895589	0	0.5	0	ClippingRankSum=0.421	0.363636363636364	0.363636363636364	0.333333333333333	NA	NA	NA
0	1	186834673	.	G	T	NA	22	37	8	16	14	21	333.77	2.048	0	59	59	27	0.406779661016949	0.406779661016949	0.407407407407407	0.784667971160832	0.00199526231496888	-0.864	0.00595954053278552	0	0.000793545287568382	0	0.5	0	ClippingRankSum=-1.209	0.406779661016949	0.406779661016949	0.407407407407407	NA	NA	NA
0	1	186841961	.	G	C	NA	47	33	24	20	23	13	503.77	-1.257	0	80	80	33	0.55	0.55	0.575757575757576	0.494925124631447	0.000501187233627273	-0.71	0.00879784966408546	0	0.887788426612024	0	0.5	0	ClippingRankSum=-0.055	0.55	0.55	0.575757575757576	NA	NA	NA
0	1	186851742	.	G	A	NA	16	19	7	9	9	10	353.77	-1.732	0	35	35	27	0.457142857142857	0.457142857142857	0.444444444444444	1	0.00199526231496888	-0.805	0.202758733865975	0	0.858297077649391	0	0.5	0	ClippingRankSum=-0.903	0.457142857142857	0.457142857142857	0.444444444444444	NA	NA	NA
0	1	186860243	.	T	A	NA	2	15	2	6	0	9	61.77	1.537	0	17	17	6	0.470588235294118	0.470588235294118	0.5	0.205882352941177	0.251188643150958	-1.537	0.0863493919223332	0	0.00415354423054481	0	0.5	0	ClippingRankSum=-0.406	0.470588235294118	0.470588235294118	0.5	NA	NA	NA
0	1	186862557	.	A	T	NA	6	28	4	11	2	17	323.77	-1.816	0	34	34	26	0.441176470588235	0.441176470588235	0.423076923076923	0.369564667812721	0.00251188643150958	0.571	0.365811082177204	0	0.885057054568632	0	0.5	0	ClippingRankSum=-0.311	0.441176470588235	0.441176470588235	0.423076923076923	NA	NA	NA
0	1	186866595	.	C	T	NA	0	39	0	14	0	25	111.77	0.551	0	39	39	15	0.358974358974359	0.358974358974359	0.333333333333333	1	0.0316227766016838	-1.041	NA	0	0.682266336301136	0	0.5	0	ClippingRankSum=-0.306	0.358974358974359	0.358974358974359	0.333333333333333	NA	NA	NA
0	1	186872307	.	A	G	NA	18	40	10	21	8	19	418.77	2.144	0	58	58	24	0.53448275862069	0.53448275862069	0.541666666666667	1	0.00398107170553497	-0.637	0.470733465026066	0	0.00175738767114682	0	0.5	0	ClippingRankSum=1.101	0.53448275862069	0.53448275862069	0.541666666666667	NA	NA	NA
0	1	186888890	.	G	A	NA	38	51	17	21	19	30	494.77	-0.802	0	89	87	40	0.426966292134831	0.436781609195402	0.45	0.662449963875088	7.94328234724282e-05	1.754	0.24217415364099	0	0.919743932121878	0	0.5	0	ClippingRankSum=-0.911	0.426966292134831	0.436781609195402	0.45	NA	NA	NA
0	1	186899693	.	G	T	NA	14	29	6	7	8	22	150.77	1.443	0	43	43	20	0.302325581395349	0.302325581395349	0.3	0.29166072986937	0.01	0.784	0.219015898317091	0	0.105885896029305	0	0.5	0	ClippingRankSum=-0.866	0.302325581395349	0.302325581395349	0.3	NA	NA	NA
0	1	186903724	.	A	T	NA	9	2	4	1	5	1	105.77	1.159	0	11	11	9	0.454545454545455	0.454545454545455	0.444444444444444	1	0.125892541179417	0.729	NA	0	0.158435080387791	0	0.5	0	ClippingRankSum=0.000	0.454545454545455	0.454545454545455	0.444444444444444	NA	NA	NA
0	1	186905134	.	G	A	NA	34	41	24	13	10	28	765.77	2.249	0	75	75	42	0.493333333333333	0.493333333333333	0.571428571428571	0.00112435818152079	6.30957344480193e-05	-0.394	0.00960734977641222	0	0.00304273891485614	0	0.5	0	ClippingRankSum=-0.826	0.493333333333333	0.493333333333333	0.571428571428571	NA	NA	NA
0	1	186921044	.	G	A	NA	12	53	3	24	9	29	265.77	1.854	0	65	65	18	0.415384615384615	0.415384615384615	0.5	0.331081056468755	0.0158489319246111	0.088	0.251721774979638	0	7.98947366321688e-05	0	0.5	0	ClippingRankSum=1.148	0.415384615384615	0.415384615384615	0.5	NA	NA	NA
0	1	186922395	.	A	G	NA	20	54	8	28	12	26	375.77	-1.965	0	74	74	27	0.486486486486487	0.486486486486487	0.481481481481481	0.437366090234166	0.00199526231496888	1.092	0.229415774852618	0	0.997056857778204	0	0.5	0	ClippingRankSum=0.461	0.486486486486487	0.486486486486487	0.481481481481481	NA	NA	NA
0	1	186926946	.	C	T	NA	26	39	14	18	12	21	353.77	1.357	0	65	65	24	0.492307692307692	0.492307692307692	0.5	0.617010258595774	0.00398107170553497	0.26	0.599176875792525	0	0.0162273020936528	0	0.5	0	ClippingRankSum=0.953	0.492307692307692	0.492307692307692	0.5	NA	NA	NA
0	1	186958629	.	A	G	NA	20	10	14	4	6	6	522.77	1.035	0	30	30	28	0.6	0.6	0.607142857142857	0.139146910061453	0.00158489319246111	-1.223	0.231017350079488	0	0.208355418264033	0	0.5	0	ClippingRankSum=0.000	0.6	0.6	0.607142857142857	NA	NA	NA
0	1	186963348	.	T	G	NA	22	49	10	19	12	30	408.77	0.472	0	71	71	34	0.408450704225352	0.408450704225352	0.411764705882353	0.612149837257506	0.000398107170553497	-0.472	0.0016995086404863	0	0.182653042249632	0	0.5	0	ClippingRankSum=-0.997	0.408450704225352	0.408450704225352	0.411764705882353	NA	NA	NA
0	1	186967916	.	G	A	NA	22	48	8	24	14	24	213.77	0.206	0	70	70	19	0.457142857142857	0.457142857142857	0.421052631578947	0.314431567399258	0.0125892541179417	0.206	0.180857851472338	0	0.302461062316818	0	0.5	0	ClippingRankSum=0.041	0.457142857142857	0.457142857142857	0.421052631578947	NA	NA	NA
0	1	186981517	.	T	C	NA	7	22	5	6	2	16	224.77	1.646	0	29	29	23	0.379310344827586	0.379310344827586	0.347826086956522	0.0712182370353285	0.00398107170553497	-0.097	0.19047619047619	0	0.110448745071796	0	0.5	0	ClippingRankSum=0.484	0.379310344827586	0.379310344827586	0.347826086956522	NA	NA	NA
0	1	186993452	.	C	T	NA	36	71	16	30	20	41	413.77	0.913	0	107	107	37	0.429906542056075	0.429906542056075	0.405405405405405	0.83927336779799	0.000199526231496888	-1.098	0.700406094246724	0	0.422057440047065	0	0.5	0	ClippingRankSum=-0.077	0.429906542056075	0.429906542056075	0.405405405405405	NA	NA	NA
0	1	186021636	.	C	T	set3	9	41	1	16	8	25	308.77	0.104	0	50	50	26	0.34	0.34	0.423076923076923	0.140980099373614	0.00251188643150958	0.156	0.173441705259191	0	0.45315095433995	0	0.5	0	ClippingRankSum=0.623	0.34	0.34	0.423076923076923	NA	NA	NA
0	1	186058149	.	C	T	NA	6	17	2	7	4	10	100.77	0.633	0	23	23	10	0.391304347826087	0.391304347826087	0.4	1	0.1	0	0.133333333333333	0	0.129465127580989	0	0.5	0	ClippingRankSum=-0.741	0.391304347826087	0.391304347826087	0.4	NA	NA	NA
0	1	186068947	.	G	C	NA	40	53	26	28	14	25	755.77	-2.486	0	93	93	42	0.580645161290323	0.580645161290323	0.595238095238095	0.290955172096936	6.30957344480193e-05	-0.487	0.284086339991658	0	0.999900858407233	0	0.5	0	ClippingRankSum=-0.333	0.580645161290323	0.580645161290323	0.595238095238095	NA	NA	NA
0	1	186106514	.	G	A	NA	44	31	12	15	32	16	332.77	0.692	0	75	75	36	0.36	0.36	0.361111111111111	0.0872769217435257	0.000251188643150958	0.823	0.36265889428305	0	0.223310093748425	0	0.5	0	ClippingRankSum=1.350	0.36	0.36	0.361111111111111	NA	NA	NA
0	1	186115114	.	A	G	NA	22	36	13	21	9	15	1026.77	1.241	0	58	58	54	0.586206896551724	0.586206896551724	0.592592592592593	1	3.98107170553497e-06	1.171	0.199086983688246	0	0.120359627935838	0	0.5	0	ClippingRankSum=0.590	0.586206896551724	0.586206896551724	0.592592592592593	NA	NA	NA
0	1	186127927	.	A	C	NA	24	21	12	5	12	16	219.77	3.512	0	45	45	21	0.377777777777778	0.377777777777778	0.380952380952381	0.122608511622081	0.00794328234724281	2.861	0.00125174149401306	0	7.19070721070921e-08	0	0.5	0	ClippingRankSum=-0.398	0.377777777777778	0.377777777777778	0.380952380952381	NA	NA	NA
0	1	186131342	.	C	T	NA	33	35	15	15	16	20	309.77	0.417	0	68	66	31	0.441176470588235	0.454545454545455	0.451612903225806	0.804842893949339	0.000630957344480193	-2.6	0.00342058430486221	0	0.507849705232189	0	0.5	0	ClippingRankSum=0.615	0.441176470588235	0.454545454545455	0.451612903225806	NA	NA	NA
0	1	186134561	.	C	T	NA	56	27	56	25	0	2	1465.77	40	1.788	83	83	40	0.975903614457831	0.975903614457831	1	0.103144284454893	0.630957344480193	NA	0.0944397752045863	0	0.214884575868685	0	0	0	FS=0.000	NA	NA	NA	0.975903614457831	0.975903614457831	1
1	1	186153594	.	G	T	NA	32	36	11	5	21	31	216.77	-0.667	0	68	68	33	0.235294117647059	0.235294117647059	0.272727272727273	0.0838885766100916	0.000501187233627273	0.182	0.292262108034141	0	0.873947114083895	0	0.5	0	ClippingRankSum=-0.222	0.235294117647059	0.235294117647059	0.272727272727273	NA	NA	NA
0	1	186198555	.	C	G	NA	30	41	4	11	26	30	361.77	-2.221	0	71	71	35	0.211267605633803	0.211267605633803	0.314285714285714	0.241429172293987	0.000316227766016838	1.013	0.0543644590368335	0	0.990882508501524	0	0.5	0	ClippingRankSum=0.551	0.211267605633803	0.211267605633803	0.314285714285714	NA	NA	NA
0	1	186208919	.	A	C	NA	10	26	6	12	4	14	199.77	2.843	0	36	36	12	0.5	0.5	0.5	0.711194256244312	0.0630957344480193	-0.467	0.394200284657561	0	9.90340410037662e-06	0	0.5	0	ClippingRankSum=-0.583	0.5	0.5	0.5	NA	NA	NA
0	1	186248299	.	G	T	NA	50	40	34	20	16	20	823.77	-2.347	0	90	90	43	0.6	0.6	0.604651162790698	0.0898495458013868	2.51188643150958e-05	-0.758	0.0203253328435749	0	0.999584657094819	0	0.5	0	ClippingRankSum=-0.037	0.6	0.6	0.604651162790698	NA	NA	NA
0	1	186255374	.	C	A	NA	50	14	26	6	24	8	381.77	-1.861	0	64	64	28	0.5	0.5	0.5	0.763267769095728	0.00158489319246111	-0.391	0.0350170482380771	0	0.998988900325622	0	0.5	0	ClippingRankSum=1.034	0.5	0.5	0.5	NA	NA	NA
0	1	186260206	.	C	T	NA	27	16	7	10	19	6	382.77	-4.33	0	43	42	38	0.395348837209302	0.404761904761905	0.394736842105263	0.0291247594755557	0.000125892541179417	1.015	0.0490266783958309	0	0.999997878157156	0	0.5	0	ClippingRankSum=-0.956	0.395348837209302	0.404761904761905	0.394736842105263	NA	NA	NA
0	1	186264889	.	G	T	NA	11	19	3	8	8	11	278.77	1.702	0	30	30	28	0.366666666666667	0.366666666666667	0.357142857142857	0.466145608514424	0.00158489319246111	0.312	0.775757575757576	0	0.0644785286097324	0	0.5	0	ClippingRankSum=1.079	0.366666666666667	0.366666666666667	0.357142857142857	NA	NA	NA
1	1	186269167	.	G	C	NA	32	57	16	27	16	30	613.77	0.036	0	89	89	43	0.48314606741573	0.48314606741573	0.488372093023256	0.828726309725648	5.01187233627273e-05	-0.571	0.28165741500073	0	0.590182255568061	0	0.5	0	ClippingRankSum=-0.109	0.48314606741573	0.48314606741573	0.488372093023256	NA	NA	NA
0	1	186271268	.	T	C	NA	38	45	20	16	18	29	494.77	2.28	0	83	83	39	0.433734939759036	0.433734939759036	0.435897435897436	0.127645024215917	0.000125892541179417	0.581	0.0730913914349939	0	0.00020568670533675	0	0.5	0	ClippingRankSum=-0.382	0.433734939759036	0.433734939759036	0.435897435897436	NA	NA	NA
0	1	186272489	.	G	A	NA	15	21	4	13	11	8	383.77	0.68	0	36	36	32	0.472222222222222	0.472222222222222	0.46875	0.0489279553771502	0.000630957344480193	-1.624	0.42491465828896	0	0.249219047336336	0	0.5	0	ClippingRankSum=0.113	0.472222222222222	0.472222222222222	0.46875	NA	NA	NA
0	1	186272603	.	A	G	NA	12	32	8	17	4	15	338.77	0.289	0	44	44	19	0.568181818181818	0.568181818181818	0.578947368421053	0.507144600735071	0.0125892541179417	0.537	0.00715434247619515	0	0.251328250534525	0	0.5	0	ClippingRankSum=-1.032	0.568181818181818	0.568181818181818	0.578947368421053	NA	NA	NA
0	1	186277088	.	G	C	NA	44	26	44	24	0	2	1232.77	34	1.418	70	70	34	0.971428571428571	0.971428571428571	1	0.134575569358178	0.630957344480193	NA	0.0977830454429321	0	0.0106141537837558	0	0	0	FS=0.000	NA	NA	NA	0.971428571428571	0.971428571428571	1
0	1	186284023	.	G	A	NA	36	17	20	7	16	10	777.77	0.69	0	53	53	49	0.509433962264151	0.509433962264151	0.510204081632653	0.38690871682654	1e-05	0.43	0.201493312684296	0	0.285205606579524	0	0.5	0	ClippingRankSum=-0.450	0.509433962264151	0.509433962264151	0.510204081632653	NA	NA	NA
0	1	186284281	.	C	A	NA	16	88	8	48	8	40	794.77	4.322	0	104	104	46	0.538461538461538	0.538461538461538	0.543478260869565	0.78980877331919	1.58489319246111e-05	-1.411	0.711974198165067	0	3.30852308079054e-10	0	0.5	0	ClippingRankSum=-1.455	0.538461538461538	0.538461538461538	0.543478260869565	NA	NA	NA
0	1	186284361	.	C	A	NA	8	22	4	10	4	12	235.77	0.231	0	30	30	22	0.466666666666667	0.466666666666667	0.454545454545455	1	0.00630957344480193	-1.55	0.477960054353776	0	0.482684981742108	0	0.5	0	ClippingRankSum=-1.088	0.466666666666667	0.466666666666667	0.454545454545455	NA	NA	NA
0	1	186293729	.	G	A	NA	8	20	4	9	4	11	321.77	0.348	0	28	28	24	0.464285714285714	0.464285714285714	0.458333333333333	1	0.00398107170553497	-0.463	0.541497304343874	0	0.402403882515765	0	0.5	0	ClippingRankSum=-0.811	0.464285714285714	0.464285714285714	0.458333333333333	NA	NA	NA
0	1	186295021	.	A	G	NA	16	15	4	7	10	8	128.77	1.855	0	31	29	13	0.354838709677419	0.379310344827586	0.384615384615385	0.449725137431284	0.0316227766016838	0.533	0.286181210511238	0	0.0791396313511105	0	0.5	0	ClippingRankSum=0.212	0.354838709677419	0.379310344827586	0.384615384615385	NA	NA	NA
0	1	186297170	.	C	T	NA	8	58	0	27	8	31	345.77	-0.529	0	66	66	30	0.409090909090909	0.409090909090909	0.4	0.0171281897301222	0.001	-0.783	0.0621456150402016	0	0.938783022627352	0	0.5	0	ClippingRankSum=0.360	0.409090909090909	0.409090909090909	0.4	NA	NA	NA
0	1	186303184	.	A	C	NA	37	36	13	10	24	26	320.77	-3.993	0	73	73	37	0.315068493150685	0.315068493150685	0.351351351351351	0.615996333901567	0.000199526231496888	1.161	0.671575622824746	0	0.999999988872151	0	0.5	0	ClippingRankSum=-0.907	0.315068493150685	0.315068493150685	0.351351351351351	NA	NA	NA
0	1	186313197	.	C	T	NA	13	30	6	13	7	17	263.77	-0.321	0	43	43	27	0.441860465116279	0.441860465116279	0.407407407407407	1	0.00199526231496888	-0.567	0.426550608535243	0	0.775260004121304	0	0.5	0	ClippingRankSum=0.765	0.441860465116279	0.441860465116279	0.407407407407407	NA	NA	NA
0	1	186313293	.	G	A	NA	26	47	8	18	18	29	295.77	-0.345	0	73	73	31	0.356164383561644	0.356164383561644	0.387096774193548	0.613847007676632	0.000794328234724281	0.142	0.232185239324393	0	0.781147522756881	0	0.5	0	ClippingRankSum=0.264	0.356164383561644	0.356164383561644	0.387096774193548	NA	NA	NA
0	1	186318557	.	G	A	NA	18	78	14	38	4	40	554.77	0	0	96	96	34	0.541666666666667	0.541666666666667	0.558823529411765	0.035240850610196	0.000398107170553497	-0.867	0.232679738562091	0	0.649356270092336	0	0.5	0	ClippingRankSum=-1.110	0.541666666666667	0.541666666666667	0.558823529411765	NA	NA	NA
0	1	186332980	.	C	G	NA	19	19	9	12	10	7	390.77	2.388	0	38	38	18	0.552631578947368	0.552631578947368	0.666666666666667	0.514813299540291	0.0158489319246111	1.077	0.0718358996640771	0	5.42827215036236e-05	0	0.5	0	ClippingRankSum=0.234	0.552631578947368	0.552631578947368	0.666666666666667	NA	NA	NA
0	1	186333682	.	A	T	NA	36	27	26	14	10	13	583.77	0.803	0	63	63	29	0.634920634920635	0.634920634920635	0.655172413793103	0.118008541491663	0.00125892541179417	-0.023	0.0205636705996377	0	0.123628681682326	0	0.5	0	ClippingRankSum=0.619	0.634920634920635	0.634920634920635	0.655172413793103	NA	NA	NA
0	1	186333801	.	T	A	NA	23	30	10	15	13	15	695.77	2.134	0	53	53	49	0.471698113207547	0.471698113207547	0.469387755102041	0.782481542553167	1.25892541179417e-05	0.491	0.0583667683316666	0	0.0095617677987446	0	0.5	0	ClippingRankSum=0.210	0.471698113207547	0.471698113207547	0.469387755102041	NA	NA	NA
0	1	186334224	.	A	C	NA	20	17	8	5	12	12	134.77	-1.759	0	37	37	17	0.351351351351351	0.351351351351351	0.352941176470588	0.730695768070629	0.0199526231496888	0.05	0.371691286875007	0	0.996302269870296	0	0.5	0	ClippingRankSum=-0.452	0.351351351351351	0.351351351351351	0.352941176470588	NA	NA	NA
0	1	186335451	.	T	A	NA	46	85	26	37	20	48	916.77	2.929	0	131	131	64	0.480916030534351	0.480916030534351	0.484375	0.19996037962923	3.98107170553497e-07	0.067	0.108457829762181	0	1.49797436002903e-06	0	0.5	0	ClippingRankSum=0.188	0.480916030534351	0.480916030534351	0.484375	NA	NA	NA
0	1	186336363	.	A	G	NA	30	26	8	14	22	12	113.77	1.926	0	56	56	16	0.392857142857143	0.392857142857143	0.3125	0.0554019532898232	0.0251188643150958	-0.453	0.0120582675852975	0	6.17953447027298e-05	0	0.5	0	ClippingRankSum=1.473	0.392857142857143	0.392857142857143	0.3125	NA	NA	NA
0	1	186336477	.	G	A	NA	13	31	9	16	4	15	447.77	0.376	0	44	44	28	0.568181818181818	0.568181818181818	0.607142857142857	0.334637946024787	0.00158489319246111	-0.094	0.654977984681761	0	0.758620361633813	0	0.5	0	ClippingRankSum=-0.188	0.568181818181818	0.568181818181818	0.607142857142857	NA	NA	NA
0	1	186336511	.	C	A	NA	28	47	18	24	10	23	474.77	-2.989	0	75	75	29	0.56	0.56	0.586206896551724	0.338258941755888	0.00125892541179417	-1.173	0.493867435176886	0	0.999994756391374	0	0.5	0	ClippingRankSum=-1.483	0.56	0.56	0.586206896551724	NA	NA	NA
0	1	186340512	.	G	A	NA	14	39	4	20	10	19	297.77	-1.622	0	53	53	24	0.452830188679245	0.452830188679245	0.458333333333333	0.212581206201915	0.00398107170553497	-0.348	0.266601539278826	0	0.989761572351921	0	0.5	0	ClippingRankSum=-0.290	0.452830188679245	0.452830188679245	0.458333333333333	NA	NA	NA
0	1	186340534	.	A	T	NA	8	35	2	18	6	17	244.77	1.266	0	43	43	19	0.465116279069767	0.465116279069767	0.473684210526316	0.250251473166958	0.0125892541179417	-0.857	0.563023725654311	0	0.0127063040213014	0	0.5	0	ClippingRankSum=-0.041	0.465116279069767	0.465116279069767	0.473684210526316	NA	NA	NA
0	1	186341640	.	T	C	NA	12	53	8	29	4	24	531.77	-1.541	0	65	65	31	0.569230769230769	0.569230769230769	0.580645161290323	0.531338895063173	0.000794328234724281	-1.421	0.548698999737154	0	0.978489892375877	0	0.5	0	ClippingRankSum=-0.901	0.569230769230769	0.569230769230769	0.580645161290323	NA	NA	NA
0	1	186346052	.	A	C	NA	20	43	10	17	10	26	359.77	3.181	0	63	63	30	0.428571428571429	0.428571428571429	0.433333333333333	0.585227256339788	0.001	-1.046	0.263163532233321	0	3.747160485187e-06	0	0.5	0	ClippingRankSum=0.502	0.428571428571429	0.428571428571429	0.433333333333333	NA	NA	NA
0	1	186348345	.	C	T	NA	26	27	6	5	20	22	39.77	-0.849	0	53	53	25	0.207547169811321	0.207547169811321	0.2	0.744547637471054	0.00316227766016838	0.645	0.0386061096982087	0	0.877509190594194	0	0.5	0	ClippingRankSum=-0.306	0.207547169811321	0.207547169811321	0.2	NA	NA	NA
0	1	186348678	.	T	G	NA	27	30	12	16	15	14	699.77	-1.735	0	57	57	53	0.491228070175439	0.491228070175439	0.490566037735849	0.599010745226174	5.01187233627272e-06	-0.56	0.0843571420360129	0	0.96686134284363	0	0.5	0	ClippingRankSum=1.503	0.491228070175439	0.491228070175439	0.490566037735849	NA	NA	NA
0	1	186349372	.	G	A	NA	37	52	13	27	24	25	459.77	-0.458	0	89	89	29	0.449438202247191	0.449438202247191	0.517241379310345	0.134705002130325	0.00125892541179417	-0.022	0.00151938416232127	0	0.777361007040518	0	0.5	0	ClippingRankSum=0.982	0.449438202247191	0.449438202247191	0.517241379310345	NA	NA	NA
0	1	186349459	.	T	C	NA	60	59	27	24	33	35	474.77	1.211	0	119	119	37	0.428571428571429	0.428571428571429	0.432432432432432	0.712077281966524	0.000199526231496888	1.579	0.0400187612187706	0	0.011489819448505	0	0.5	0	ClippingRankSum=1.518	0.428571428571429	0.428571428571429	0.432432432432432	NA	NA	NA
0	1	186358676	.	C	A	NA	8	21	8	14	0	7	316.77	-0.537	0	29	29	12	0.758620689655172	0.758620689655172	0.833333333333333	0.142067427824549	0.0630957344480193	-0.322	0.154939332957246	0	0.671265041218621	0	0.5	0	ClippingRankSum=0.967	0.758620689655172	0.758620689655172	0.833333333333333	NA	NA	NA
0	1	186359191	.	G	A	NA	26	25	9	11	17	14	513.77	1.611	0	51	51	49	0.392156862745098	0.392156862745098	0.387755102040816	0.572488913493729	1.25892541179417e-05	-0.318	0.0794740503983989	0	0.0770589995131708	0	0.5	0	ClippingRankSum=-0.092	0.392156862745098	0.392156862745098	0.387755102040816	NA	NA	NA
0	1	186362201	.	C	T	NA	30	29	14	13	16	16	377.77	-0.875	0	59	59	28	0.457627118644068	0.457627118644068	0.464285714285714	1	0.00158489319246111	-0.737	0.356385204712156	0	0.898344732160402	0	0.5	0	ClippingRankSum=0.553	0.457627118644068	0.457627118644068	0.464285714285714	NA	NA	NA
0	1	186374974	.	G	A	NA	10	24	3	15	7	9	483.77	1.766	0	34	34	31	0.529411764705882	0.529411764705882	0.548387096774194	0.134149054505005	0.000794328234724281	-0.655	0.0222454973346919	0	0.138950548087372	0	0.5	0	ClippingRankSum=0.258	0.529411764705882	0.529411764705882	0.548387096774194	NA	NA	NA
0	1	186374985	.	T	G	NA	10	23	9	7	1	16	453.77	3.028	0	33	33	30	0.484848484848485	0.484848484848485	0.5	0.00239772586824867	0.001	0.83	0.162455497268607	0	0.000640136499485684	0	0.5	0	ClippingRankSum=-0.083	0.484848484848485	0.484848484848485	0.5	NA	NA	NA
0	1	186384235	.	G	T	NA	8	22	3	12	5	10	394.77	-3.837	0	30	30	28	0.5	0.5	0.5	0.681659170414793	0.00158489319246111	0.712	0.248133667001735	0	0.999952030849422	0	0.5	0	ClippingRankSum=1.539	0.5	0.5	0.5	NA	NA	NA
0	1	186394402	.	C	A	NA	50	53	26	24	24	29	608.77	-3.414	0	103	103	43	0.485436893203884	0.485436893203884	0.488372093023256	0.556539366278512	5.01187233627273e-05	-0.231	0.0322639213351742	0	0.999999977429044	0	0.5	0	ClippingRankSum=1.567	0.485436893203884	0.485436893203884	0.488372093023256	NA	NA	NA
0	1	186403642	.	C	G	NA	8	27	4	15	4	12	351.77	-2.752	0	35	35	16	0.542857142857143	0.542857142857143	0.5625	1	0.0251188643150958	0.741	0.2	0	0.999923005670647	0	0.5	0	ClippingRankSum=1.270	0.542857142857143	0.542857142857143	0.5625	NA	NA	NA
0	1	186417541	.	T	C	NA	38	42	22	20	16	22	503.77	2.53	0	80	80	32	0.525	0.525	0.53125	0.379714914189005	0.000501187233627273	-0.113	0.0522825353944501	0	5.87279031953349e-05	0	0.5	0	ClippingRankSum=1.284	0.525	0.525	0.53125	NA	NA	NA
0	1	186418426	.	A	G	NA	2	22	2	15	0	7	221.77	1.179	0	24	24	9	0.708333333333333	0.708333333333333	0.777777777777778	1	0.125892541179417	-1.179	0.272253176091751	0	0.00160339931696917	0	0.5	0	ClippingRankSum=0.067	0.708333333333333	0.708333333333333	0.777777777777778	NA	NA	NA
0	1	186434321	.	A	G	NA	34	54	12	29	22	25	485.77	-0.634	0	88	88	39	0.465909090909091	0.465909090909091	0.461538461538462	0.12488932727325	1e-04	-0.183	0.164854044741591	0	0.690798708615795	0	0.5	0	ClippingRankSum=-0.268	0.465909090909091	0.465909090909091	0.461538461538462	NA	NA	NA
0	1	186439736	.	A	G	NA	6	24	3	13	3	11	411.77	-0.033	0	30	30	22	0.533333333333333	0.533333333333333	0.545454545454545	1	0.00630957344480193	-0.429	0.0765225004750592	0	0.509015455188272	0	0.5	0	ClippingRankSum=-0.297	0.533333333333333	0.533333333333333	0.545454545454545	NA	NA	NA
0	1	186442188	.	G	A	NA	18	25	6	15	12	10	511.77	-2.543	0	43	43	39	0.488372093023256	0.488372093023256	0.487179487179487	0.124264063310852	0.000125892541179417	-0.098	0.179702650290886	0	0.99450736520353	0	0.5	0	ClippingRankSum=0.801	0.488372093023256	0.488372093023256	0.487179487179487	NA	NA	NA
0	1	186451184	.	A	G	NA	4	27	4	14	0	13	190.77	0.896	0	31	31	11	0.580645161290323	0.580645161290323	0.636363636363636	0.119974574924519	0.0794328234724281	-2.037	0.4	0	0.166337440736401	0	0.5	0	ClippingRankSum=-0.278	0.580645161290323	0.580645161290323	0.636363636363636	NA	NA	NA
0	1	186453741	.	C	T	NA	54	19	30	9	24	10	564.77	-1.805	0	73	73	35	0.534246575342466	0.534246575342466	0.542857142857143	0.599359996370133	0.000316227766016838	-0.911	0.0199156530376932	0	0.998112555660437	0	0.5	0	ClippingRankSum=1.242	0.534246575342466	0.534246575342466	0.542857142857143	NA	NA	NA
0	1	186454070	.	C	T	NA	44	53	18	28	26	25	592.77	-2.491	0	97	97	44	0.474226804123711	0.474226804123711	0.477272727272727	0.307960339851625	3.16227766016838e-05	0.423	0.0250221539039936	0	0.999960429405323	0	0.5	0	ClippingRankSum=-0.141	0.474226804123711	0.474226804123711	0.477272727272727	NA	NA	NA
0	1	186454262	.	A	G	NA	40	54	24	24	16	30	626.77	1.447	0	94	94	39	0.51063829787234	0.51063829787234	0.512820512820513	0.150053956259869	0.000125892541179417	-0.07	0.0548567659258678	0	0.0300024197021881	0	0.5	0	ClippingRankSum=1.588	0.51063829787234	0.51063829787234	0.512820512820513	NA	NA	NA
0	1	186465916	.	C	T	NA	30	20	8	7	22	13	129.77	-0.584	0	50	50	21	0.3	0.3	0.285714285714286	0.546672454530192	0.00794328234724281	-0.195	0.00241270450123517	0	0.861055074126085	0	0.5	0	ClippingRankSum=1.752	0.3	0.3	0.285714285714286	NA	NA	NA
0	1	186467923	.	T	G	NA	22	47	12	23	10	24	532.77	3.584	0	69	69	33	0.507246376811594	0.507246376811594	0.515151515151515	0.797225721326162	0.000501187233627273	0.198	0.0419196858953491	0	3.28939472763988e-07	0	0.5	0	ClippingRankSum=-1.855	0.507246376811594	0.507246376811594	0.515151515151515	NA	NA	NA
0	1	186467990	.	G	A	NA	6	43	4	24	2	19	379.77	-1.469	0	49	49	22	0.571428571428571	0.571428571428571	0.590909090909091	0.68841981330418	0.00630957344480193	-0.267	0.133333333333333	0	0.994052344663437	0	0.5	0	ClippingRankSum=2.270	0.571428571428571	0.571428571428571	0.590909090909091	NA	NA	NA
0	1	186468580	.	T	A	NA	21	20	9	8	12	12	425.77	1.841	0	41	41	37	0.414634146341463	0.414634146341463	0.405405405405405	1	0.000199526231496888	-0.51	0.461736295113017	0	0.0180944242318559	0	0.5	0	ClippingRankSum=-0.077	0.414634146341463	0.414634146341463	0.405405405405405	NA	NA	NA
0	1	186476749	.	G	A	NA	28	29	12	15	16	14	359.77	-2.499	0	57	57	27	0.473684210526316	0.473684210526316	0.481481481481481	0.599010745226173	0.00158489319246111	-2.062	0.0798091945528144	0	0.999940935450839	0	0.5	0	ClippingRankSum=2.354	0.473684210526316	0.473684210526316	0.481481481481481	NA	NA	NA
0	1	186479144	.	G	A	NA	20	39	14	13	6	26	364.77	-0.046	0	59	59	28	0.457627118644068	0.457627118644068	0.464285714285714	0.0123701720042287	0.00158489319246111	0.322	0.147843971441549	0	0.614049219401892	0	0.5	0	ClippingRankSum=-1.750	0.457627118644068	0.457627118644068	0.464285714285714	NA	NA	NA
0	1	186495305	.	A	C	NA	19	27	13	12	6	15	686.77	3.614	0	46	46	42	0.543478260869565	0.543478260869565	0.547619047619048	0.139532893237299	6.30957344480193e-05	-1.567	0.0592272938681324	0	8.71730075177716e-05	0	0.5	0	ClippingRankSum=-1.339	0.543478260869565	0.543478260869565	0.547619047619048	NA	NA	NA
0	1	186501613	.	C	T	NA	37	60	23	36	14	24	870.77	-1.159	0	97	97	45	0.608247422680412	0.608247422680412	0.622222222222222	1	3.16227766016838e-05	1.697	0.0318885599446281	0	0.949408285646823	0	0.5	0	ClippingRankSum=-0.854	0.608247422680412	0.608247422680412	0.622222222222222	NA	NA	NA
0	1	186511482	.	A	G	NA	1	6	1	3	0	3	52.89	0.727	0	7	7	4	0.571428571428571	0.571428571428571	0.75	1	0.316227766016838	0.727	0.50655516904904	0	0.440841861084931	0	1	0	ClippingRankSum=0.727	NA	NA	NA	0.571428571428571	0.571428571428571	0.75
0	1	186511742	.	T	C	NA	7	4	3	2	4	2	65.77	-0.55	0	11	11	7	0.454545454545455	0.454545454545455	0.428571428571429	1	0.199526231496888	-1.3	NA	0	0.806761884614384	0	0.5	0	ClippingRankSum=0.550	0.454545454545455	0.454545454545455	0.428571428571429	NA	NA	NA
0	1	186511963	.	C	T	NA	30	14	20	6	10	8	309.77	1.992	0	44	44	18	0.590909090909091	0.590909090909091	0.611111111111111	0.191333130614645	0.0158489319246111	-3.17	0.128255910175141	0	0.00116145567854442	0	0.5	0	ClippingRankSum=0.725	0.590909090909091	0.590909090909091	0.611111111111111	NA	NA	NA
0	1	186515340	.	C	T	NA	14	21	14	17	0	4	940.77	27	0.765	35	35	27	0.885714285714286	0.885714285714286	1	0.133422459893048	0.630957344480193	NA	0.0185902454397955	0	0.520517920491578	0	0	0	FS=0.000	NA	NA	NA	0.885714285714286	0.885714285714286	1
0	1	186516362	.	C	G	NA	44	85	22	38	22	47	582.77	-3.95	0	129	129	49	0.465116279069767	0.465116279069767	0.448979591836735	0.582162949190435	1.25892541179417e-05	0.352	0.0422523197264278	0	0.999999992877304	0	0.5	0	ClippingRankSum=-1.236	0.465116279069767	0.465116279069767	0.448979591836735	NA	NA	NA
0	1	186516417	.	C	T	NA	32	64	4	30	28	34	202.77	1.257	0	96	96	32	0.354166666666667	0.354166666666667	0.28125	0.0012760019471923	0.000630957344480193	-1.802	0.0241162046178762	0	0.0829001051646984	0	0.5	0	ClippingRankSum=-0.126	0.354166666666667	0.354166666666667	0.28125	NA	NA	NA
0	1	186516583	.	C	T	NA	10	41	5	20	5	21	583.77	-1.37	0	51	51	35	0.490196078431373	0.490196078431373	0.485714285714286	1	0.000316227766016838	-1.898	0.581422397331477	0	0.750812523321334	0	0.5	0	ClippingRankSum=0.248	0.490196078431373	0.490196078431373	0.485714285714286	NA	NA	NA
0	1	186517488	.	C	G	NA	11	20	2	7	9	13	132.77	-1.079	0	31	31	27	0.290322580645161	0.290322580645161	0.259259259259259	0.428984267171625	0.00199526231496888	-1.19	0.811254134791838	0	0.931916921224487	0	0.5	0	ClippingRankSum=-0.802	0.290322580645161	0.290322580645161	0.259259259259259	NA	NA	NA
0	1	186517696	.	C	A	NA	52	38	20	28	32	10	655.77	-0.353	0	90	90	41	0.533333333333333	0.533333333333333	0.536585365853659	0.00127732820448473	7.94328234724282e-05	-4.118	0.0848087879319867	0	0.790472559041078	0	0.5	0	ClippingRankSum=-0.484	0.533333333333333	0.533333333333333	0.536585365853659	NA	NA	NA
0	1	186517902	.	A	G	NA	30	50	16	19	14	31	613.77	2.126	0	80	80	43	0.4375	0.4375	0.511627906976744	0.24499853285716	5.01187233627273e-05	-0.984	0.359677569990374	0	0.000515582927412387	0	0.5	0	ClippingRankSum=-0.741	0.4375	0.4375	0.511627906976744	NA	NA	NA
0	1	186519902	.	A	G	NA	24	41	13	17	11	24	788.77	3.228	0	65	65	57	0.461538461538462	0.461538461538462	0.456140350877193	0.440003795830393	1.99526231496888e-06	0.04	0.133412341757284	0	0.000411810252641645	0	0.5	0	ClippingRankSum=1.434	0.461538461538462	0.461538461538462	0.456140350877193	NA	NA	NA
0	1	186522714	.	G	T	NA	50	59	26	29	24	30	815.77	2.126	0	109	109	53	0.504587155963303	0.504587155963303	0.509433962264151	0.848266319715959	5.01187233627272e-06	-0.347	0.00630144794745033	0	0.00163531892749016	0	0.5	0	ClippingRankSum=-1.557	0.504587155963303	0.504587155963303	0.509433962264151	NA	NA	NA
0	1	186524831	.	T	C	NA	28	39	12	17	16	22	413.77	-0.095	0	67	67	32	0.432835820895522	0.432835820895522	0.4375	1	0.000630957344480193	0.475	0.200858956264717	0	0.55456612020068	0	0.5	0	ClippingRankSum=0.171	0.432835820895522	0.432835820895522	0.4375	NA	NA	NA
0	1	186530153	.	A	T	NA	44	33	20	11	24	22	448.77	4.439	0	77	77	37	0.402597402597403	0.402597402597403	0.405405405405405	0.350458426502638	0.000199526231496888	0.356	0.0217654160882955	0	4.30313189685893e-10	0	0.5	0	ClippingRankSum=0.603	0.402597402597403	0.402597402597403	0.405405405405405	NA	NA	NA
0	1	186530523	.	G	A	NA	14	45	8	24	6	21	453.77	-2.367	0	59	59	27	0.542372881355932	0.542372881355932	0.555555555555556	1	0.00199526231496888	-0.122	0.282384282384282	0	0.999351184263074	0	0.5	0	ClippingRankSum=0.415	0.542372881355932	0.542372881355932	0.555555555555556	NA	NA	NA
0	1	186538511	.	G	A	NA	14	8	10	4	4	4	138.77	0.198	0	22	22	7	0.636363636363636	0.636363636363636	0.714285714285714	0.386446508427933	0.199526231496888	0.922	0.0981610272416635	0	0.715018093209632	0	0.5	0	ClippingRankSum=-0.922	0.636363636363636	0.636363636363636	0.714285714285714	NA	NA	NA
0	1	186538907	.	A	G	NA	20	28	11	14	9	14	539.77	-1.923	0	48	48	40	0.520833333333333	0.520833333333333	0.525	0.77654464586538	1e-04	-1.869	0.370219099785663	0	0.943528537865559	0	0.5	0	ClippingRankSum=-0.135	0.520833333333333	0.520833333333333	0.525	NA	NA	NA
0	1	186538986	.	G	A	NA	66	43	34	22	32	21	760.77	-2.981	0	109	109	50	0.513761467889908	0.513761467889908	0.52	1	1e-05	0.068	0.000223677823564543	0	0.999999341785079	0	0.5	0	ClippingRankSum=-0.087	0.513761467889908	0.513761467889908	0.52	NA	NA	NA
0	1	186570879	.	C	G	NA	18	17	9	9	9	8	463.77	0.059	0	35	35	31	0.514285714285714	0.514285714285714	0.516129032258065	1	0.000794328234724281	0.099	0.666474701768819	0	0.445159493687131	0	0.5	0	ClippingRankSum=1.324	0.514285714285714	0.514285714285714	0.516129032258065	NA	NA	NA
0	1	186572184	.	T	C	NA	15	51	12	34	3	17	391.77	2.526	0	66	66	15	0.696969696969697	0.696969696969697	0.8	0.523653398770679	0.0316227766016838	-1.083	0.0108104566273951	0	1.35973687007709e-06	0	0.5	0	ClippingRankSum=-0.217	0.696969696969697	0.696969696969697	0.8	NA	NA	NA
0	1	186583513	.	G	A	NA	50	47	26	27	24	20	816.77	-3.117	0	97	97	48	0.54639175257732	0.54639175257732	0.5625	0.68426591784931	1.58489319246111e-05	0.374	0.052663698444943	0	0.999990178807197	0	0.5	0	ClippingRankSum=-0.935	0.54639175257732	0.54639175257732	0.5625	NA	NA	NA
0	1	186600486	.	G	C	NA	15	20	10	7	5	13	379.77	-3.933	0	35	35	31	0.485714285714286	0.485714285714286	0.483870967741935	0.092215182731215	0.000630957344480193	0.257	0.370962370962371	0	0.999913972551063	0	0.5	0	ClippingRankSum=-1.364	0.485714285714286	0.485714285714286	0.483870967741935	NA	NA	NA
0	1	186600740	.	G	A	NA	4	13	3	7	1	6	210.77	-2.927	0	17	17	13	0.588235294117647	0.588235294117647	0.615384615384615	0.602941176470588	0.0501187233627272	-0.271	0.5	0	0.997409783638315	0	0.5	0	ClippingRankSum=0.978	0.588235294117647	0.588235294117647	0.615384615384615	NA	NA	NA
0	1	186614852	.	A	G	NA	10	9	6	3	4	6	185.77	-2.742	0	19	19	17	0.473684210526316	0.473684210526316	0.470588235294118	0.369849964277209	0.0199526231496888	-1.01	0.436660709048995	0	0.997550928236457	0	0.5	0	ClippingRankSum=0.625	0.473684210526316	0.473684210526316	0.470588235294118	NA	NA	NA
0	1	186621103	.	T	G	NA	42	37	20	15	22	22	493.77	1.732	0	79	79	38	0.443037974683544	0.443037974683544	0.447368421052632	0.650642424303399	0.000158489319246111	-1.38	0.0352818578881875	0	0.0156922091925727	0	0.5	0	ClippingRankSum=-1.439	0.443037974683544	0.443037974683544	0.447368421052632	NA	NA	NA
0	1	186621612	.	T	C	NA	22	11	10	5	12	6	153.77	0.91	0	33	33	14	0.454545454545455	0.454545454545455	0.5	1	0.0316227766016838	0.201	0.066639492790453	0	0.0810879646706473	0	0.5	0	ClippingRankSum=-0.780	0.454545454545455	0.454545454545455	0.5	NA	NA	NA
0	1	186633738	.	C	T	NA	54	36	32	18	22	18	726.77	0.801	0	90	90	42	0.555555555555556	0.555555555555556	0.571428571428571	0.397273673885023	6.30957344480193e-05	0.369	0.336486650783184	0	0.16628421189274	0	0.5	0	ClippingRankSum=0.597	0.555555555555556	0.555555555555556	0.571428571428571	NA	NA	NA
1	1	186641872	.	G	C	NA	26	16	6	3	20	13	37.77	1.185	0	42	42	18	0.214285714285714	0.214285714285714	0.166666666666667	1	0.0158489319246111	-0.592	0.135553938471089	0	0.270160300788685	0	0.5	0	ClippingRankSum=-1.066	0.214285714285714	0.214285714285714	0.166666666666667	NA	NA	NA
0	1	186651657	.	G	A	NA	18	33	12	13	6	20	356.77	-2.223	0	51	51	24	0.490196078431373	0.490196078431373	0.5	0.0827703314277215	0.00398107170553497	-1.01	0.00977688160700652	0	0.996939061057039	0	0.5	0	ClippingRankSum=-0.087	0.490196078431373	0.490196078431373	0.5	NA	NA	NA
0	1	186653530	.	T	C	NA	54	24	18	15	36	9	485.77	-1.032	0	78	78	34	0.423076923076923	0.423076923076923	0.411764705882353	0.024845378734713	0.000398107170553497	-0.577	0.0309768341940622	0	0.979287897249658	0	0.5	0	ClippingRankSum=0.332	0.423076923076923	0.423076923076923	0.411764705882353	NA	NA	NA
0	1	186654402	.	A	G	NA	16	42	12	18	4	24	299.77	0.4	0	58	58	18	0.517241379310345	0.517241379310345	0.555555555555556	0.0403584408480832	0.0158489319246111	-0.4	0.480825416189517	0	0.274211508297653	0	0.5	0	ClippingRankSum=-1.111	0.517241379310345	0.517241379310345	0.555555555555556	NA	NA	NA
0	1	186655045	.	A	G	NA	42	11	24	6	18	5	396.77	-1.736	0	53	53	22	0.566037735849057	0.566037735849057	0.590909090909091	1	0.00630957344480193	0.134	0.631287945381474	0	0.981441880536777	0	0.5	0	ClippingRankSum=0.067	0.566037735849057	0.566037735849057	0.590909090909091	NA	NA	NA
0	1	186660337	.	A	G	NA	9	26	4	14	5	12	422.77	2.062	0	35	35	27	0.514285714285714	0.514285714285714	0.518518518518518	0.711194256244312	0.00199526231496888	0.412	0.130020126224815	0	0.0311583577312158	0	0.5	0	ClippingRankSum=-1.237	0.514285714285714	0.514285714285714	0.518518518518518	NA	NA	NA
0	1	186660411	.	C	T	NA	16	34	0	15	16	19	113.77	0.039	0	50	50	21	0.3	0.3	0.285714285714286	0.000919548528630674	0.00794328234724281	0.039	0.00131751118809123	0	0.63217441186599	0	0.5	0	ClippingRankSum=0.272	0.3	0.3	0.285714285714286	NA	NA	NA
0	1	186663757	.	G	A	NA	25	30	12	11	13	19	545.77	-1.377	0	55	55	47	0.418181818181818	0.418181818181818	0.404255319148936	0.424522215737921	1.99526231496888e-05	0.358	0.068052168396236	0	0.978352448281087	0	0.5	0	ClippingRankSum=0.119	0.418181818181818	0.418181818181818	0.404255319148936	NA	NA	NA
0	1	186666798	.	G	T	NA	34	36	17	15	17	21	566.77	-3.327	0	70	70	36	0.457142857142857	0.457142857142857	0.527777777777778	0.631624651080879	0.000158489319246111	0.475	0.576139808329897	0	0.999982498570542	0	0.5	0	ClippingRankSum=-0.602	0.457142857142857	0.457142857142857	0.527777777777778	NA	NA	NA
0	1	186682432	.	A	T	NA	2	19	2	16	0	3	261.78	8	2.833	21	21	8	0.857142857142857	0.857142857142857	1	1	0.630957344480193	NA	0.285625634983914	0	0.40524833310485	0	0	0	FS=0.000	NA	NA	NA	0.857142857142857	0.857142857142857	1
0	1	186694669	.	G	A	NA	50	44	22	20	28	24	438.77	-1.402	0	94	94	39	0.446808510638298	0.446808510638298	0.435897435897436	1	0.000125892541179417	-1.685	0.332886724630393	0	0.964989020102513	0	0.5	0	ClippingRankSum=0.496	0.446808510638298	0.446808510638298	0.435897435897436	NA	NA	NA
0	1	186699491	.	G	A	NA	68	40	30	20	38	20	590.77	3.28	0	108	108	48	0.462962962962963	0.462962962962963	0.458333333333333	0.689704673395032	1.58489319246111e-05	1.769	0.37699382917969	0	1.2136648021362e-05	0	0.5	0	ClippingRankSum=-0.341	0.462962962962963	0.462962962962963	0.458333333333333	NA	NA	NA
0	1	186711928	.	G	A	NA	11	5	4	3	7	2	122.77	2.793	0	16	16	12	0.4375	0.4375	0.416666666666667	0.596153846153846	0.0630957344480193	0.529	0.683091398309609	0	0.00878480971287976	0	0.5	0	ClippingRankSum=0.380	0.4375	0.4375	0.416666666666667	NA	NA	NA
0	1	186728851	.	G	A	NA	18	25	18	22	0	3	649.77	19	0.793	43	43	19	0.930232558139535	0.930232558139535	1	0.25249169435216	0.630957344480193	NA	0.119549524674769	0	0.0136002067684581	0	0	0	FS=0.000	NA	NA	NA	0.930232558139535	0.930232558139535	1
0	1	186747146	.	G	T	NA	16	8	9	5	7	3	355.77	-3.205	0	24	24	22	0.583333333333333	0.583333333333333	0.590909090909091	1	0.00630957344480193	2.337	0.168174260503527	0	0.998577371330807	0	0.5	0	ClippingRankSum=-0.735	0.583333333333333	0.583333333333333	0.590909090909091	NA	NA	NA
0	1	186824516	.	T	C	NA	26	28	20	14	6	14	507.77	-1.725	0	54	54	26	0.62962962962963	0.62962962962963	0.653846153846154	0.0520600669160441	0.00251188643150958	-0.377	0.315054154463071	0	0.992118330082777	0	0.5	0	ClippingRankSum=-0.916	0.62962962962963	0.62962962962963	0.653846153846154	NA	NA	NA
0	1	186826313	.	T	A	NA	5	5	5	2	0	3	162.9	5	3.611	10	10	5	0.7	0.7	1	0.166666666666667	0.630957344480193	NA	0.234763662827669	0	0.0738793457785864	0	0	0	FS=0.000	NA	NA	NA	0.7	0.7	1
0	1	186826350	.	A	C	NA	7	4	6	2	1	2	221.74	0.742	0	11	11	7	0.727272727272727	0.727272727272727	0.857142857142857	0.490909090909091	0.199526231496888	-0.742	NA	0	0.0207283968607078	0	0.5	0	ClippingRankSum=-0.742	0.727272727272727	0.727272727272727	0.857142857142857	NA	NA	NA
0	1	186826362	.	G	A	NA	8	5	6	2	2	3	221.74	0.742	0	13	13	7	0.615384615384615	0.615384615384615	0.857142857142857	0.292929292929293	0.199526231496888	-0.742	0.0651329583653367	0	0.2095770079912	0	0.5	0	ClippingRankSum=0.742	0.615384615384615	0.615384615384615	0.857142857142857	NA	NA	NA
0	1	186832908	.	T	G	NA	24	25	16	12	8	13	136.77	-1.01	0	49	49	17	0.571428571428571	0.571428571428571	0.529411764705882	0.251590393225374	0.00794328234724281	0.529	0.341584157500318	0	0.950328231155278	0	0.5	0	ClippingRankSum=-0.433	0.571428571428571	0.571428571428571	0.529411764705882	NA	NA	NA
0	1	186833629	.	T	C	NA	0	20	0	18	0	2	599.77	16	5.67	20	20	16	0.9	0.9	1	1	0.630957344480193	NA	NA	0	0.0437363789956006	0	0	0	FS=0.000	NA	NA	NA	0.9	0.9	1
0	1	186846174	.	A	G	NA	23	31	23	29	0	2	1852.77	50	0.859	54	54	50	0.962962962962963	0.962962962962963	1	0.501747030048917	0.630957344480193	NA	0.111961354263748	0	0.117289433521656	0	0	0	FS=0.000	NA	NA	NA	0.962962962962963	0.962962962962963	1
0	1	186848148	.	A	G	NA	0	11	0	9	0	2	115.03	4	3.258	11	11	4	0.818181818181818	0.818181818181818	1	1	0.630957344480193	NA	NA	0	0.700098830032653	0	0	0	FS=0.000	NA	NA	NA	0.818181818181818	0.818181818181818	1
0	1	186853446	.	G	A	NA	5	2	4	1	1	1	111.78	-0.731	0	7	7	5	0.714285714285714	0.714285714285714	0.8	1	0.316227766016838	-0.731	NA	0	0.657569815913905	0	0.5	0	ClippingRankSum=0.731	0.714285714285714	0.714285714285714	0.8	NA	NA	NA
0	1	186855375	.	G	A	NA	40	7	16	4	24	3	244.77	-1.812	0	47	47	21	0.425531914893617	0.425531914893617	0.428571428571429	0.437989226493075	0.00794328234724281	1.528	0.361225618875737	0	0.996445966093285	0	0.5	0	ClippingRankSum=0.462	0.425531914893617	0.425531914893617	0.428571428571429	NA	NA	NA
0	1	186858893	.	C	G	NA	29	36	21	15	8	21	591.77	0.345	0	65	65	31	0.553846153846154	0.553846153846154	0.612903225806452	0.0231494551765025	0.000794328234724281	-0.507	0.031468169069536	0	0.228847055584112	0	0.5	0	ClippingRankSum=-0.304	0.553846153846154	0.553846153846154	0.612903225806452	NA	NA	NA
0	1	186866595	.	C	T	NA	2	35	2	32	0	3	578.77	16	4.174	37	37	16	0.918918918918919	0.918918918918919	1	1	0.630957344480193	NA	0.360454326407686	0	0.0610764330454383	0	0	0	FS=0.000	NA	NA	NA	0.918918918918919	0.918918918918919	1
0	1	186872307	.	A	G	NA	38	27	38	25	0	2	1175.77	31	1.214	65	65	31	0.969230769230769	0.969230769230769	1	0.16875	0.630957344480193	NA	0.0998114793427298	0	0.00670302958149747	0	0	0	FS=0.000	NA	NA	NA	0.969230769230769	0.969230769230769	1
0	1	186888131	.	A	T	NA	13	20	7	12	6	8	533.77	3.743	0	33	33	31	0.575757575757576	0.575757575757576	0.580645161290323	1	0.000794328234724281	0.34	0.969182212422568	0	7.46925467790649e-05	0	0.5	0	ClippingRankSum=-0.260	0.575757575757576	0.575757575757576	0.580645161290323	NA	NA	NA
0	1	186899693	.	G	T	NA	36	49	36	47	0	2	1498.77	41	0.954	85	85	41	0.976470588235294	0.976470588235294	1	0.505882352941177	0.630957344480193	NA	0.100924749237684	0	0.0277974088164738	0	0	0	FS=0.000	NA	NA	NA	0.976470588235294	0.976470588235294	1
0	1	186905134	.	G	A	NA	24	48	24	46	0	2	1298.77	35	1.483	72	72	35	0.972222222222222	0.972222222222222	1	0.549295774647887	0.630957344480193	NA	0.110353478929197	0	0.116341483464315	0	0	0	FS=0.000	NA	NA	NA	0.972222222222222	0.972222222222222	1
0	1	186918539	.	G	A	NA	9	15	0	8	9	7	44.77	-1.38	0	24	24	6	0.333333333333333	0.333333333333333	0.333333333333333	0.00949595565290813	0.251188643150958	0.72	0.00629856355168439	0	0.997958937636179	0	0.5	0	ClippingRankSum=-0.720	0.333333333333333	0.333333333333333	0.333333333333333	NA	NA	NA
0	1	186918570	.	A	G	NA	24	18	15	11	9	7	222.77	0.6	0	42	42	12	0.619047619047619	0.619047619047619	0.666666666666667	1	0.0630957344480193	1.239	0.0100660166864227	0	0.0196474703038806	0	0.5	0	ClippingRankSum=-0.825	0.619047619047619	0.619047619047619	0.666666666666667	NA	NA	NA
0	1	186921044	.	G	A	NA	6	58	6	51	0	7	783.77	22	3.258	64	64	22	0.890625	0.890625	1	1	0.630957344480193	NA	0.0990741894247445	0	0.911631172420855	0	0	0	FS=0.000	NA	NA	NA	0.890625	0.890625	1
0	1	186922395	.	A	G	NA	20	45	20	40	0	5	1046.77	29	1.382	65	65	28	0.923076923076923	0.923076923076923	1	0.312823612136145	0.630957344480193	NA	0.116083624715761	0	0.0133702746530881	0	0	0	FS=0.000	NA	NA	NA	0.923076923076923	0.923076923076923	1
0	1	186926458	.	T	C	NA	29	22	13	10	16	12	593.77	3.414	0	51	51	39	0.450980392156863	0.450980392156863	0.487179487179487	1	0.000125892541179417	-0.436	0.711348101211932	0	9.58602316780345e-05	0	0.5	0	ClippingRankSum=0.323	0.450980392156863	0.450980392156863	0.487179487179487	NA	NA	NA
0	1	186936327	.	T	C	NA	39	63	18	34	21	29	462.77	-0.24	0	102	102	29	0.509803921568627	0.509803921568627	0.517241379310345	0.541688557419492	0.00125892541179417	0.065	0.389895987436028	0	0.490369790053982	0	0.5	0	ClippingRankSum=-0.415	0.509803921568627	0.509803921568627	0.517241379310345	NA	NA	NA
0	1	186937564	.	G	T	NA	2	13	2	7	0	6	106.77	1.38	0	15	15	6	0.6	0.6	0.666666666666667	0.485714285714286	0.251188643150958	0	0.113070374957985	0	0.00264008870390939	0	0.5	0	ClippingRankSum=0.000	0.6	0.6	0.666666666666667	NA	NA	NA
0	1	186952017	.	C	T	NA	26	120	8	62	18	58	428.77	1.021	0	146	146	37	0.479452054794521	0.479452054794521	0.459459459459459	0.0819521928699457	0.000199526231496888	-3.276	0.717228665184262	0	0.167164516069129	0	0.5	0	ClippingRankSum=-0.930	0.479452054794521	0.479452054794521	0.459459459459459	NA	NA	NA
0	1	186967613	.	G	T	NA	13	26	8	9	5	16	416.77	-3.572	0	39	38	34	0.435897435897436	0.447368421052632	0.441176470588235	0.177618107540243	0.000251188643150958	0.798	0.769389913791212	0	0.999878837170242	0	0.5	0	ClippingRankSum=-1.422	0.435897435897436	0.447368421052632	0.441176470588235	NA	NA	NA
