# Supplementary material for: GLM-based optimization of NGS data analysis: A case study of Roche 454, Ion Torrent PGM and Illumina NextSeq sequencing data
Source: PLoS One. 2017 Feb 21;12(2):e0171983. doi: 10.1371/journal.pone.0171983 (PMC5319672; doi:10.1371/journal.pone.0171983)
Supplement: S3 File — The file can directly be used to test the GLM, which was estimated on the basis of the training subset. (TXT) [file pone.0171983.s012.txt]

truth_vector1	chr	pos	ID	ref	alt	sample	Total.	Total..1	SNP.	SNP..1	Ref.	Ref..1	Q	DP	QD	Cov_total	Cov_ref	Cov_vcf	AF_total	AF_ref	AF_vcf	SB	SB_vcf	SOR	VP	VP_vcf	BQ	BQ_vcf	MQ_vcf	MQRankSum_vcf	annot	NA.	NA..1	NA..2	NA..3	NA..4	NA..5
0	1	186014872	.	A	C	set2	22	31	8	11	14	20	141.77	-2.972	0	53	53	25	0.358490566037736	0.358490566037736	0.36	1	0.00316227766016838	0.708	0.00106847873111023	0	0.99996611547408	0	0.5	0	ClippingRankSum=0.368	0.358490566037736	0.358490566037736	0.36	NA	NA	NA
0	1	186021636	.	C	T	NA	7	38	3	11	4	27	228.77	-2.27	0	45	45	22	0.311111111111111	0.311111111111111	0.409090909090909	0.659276543082556	0.00630957344480193	-0.2	0.0627497974000141	0	0.995550169057799	0	0.5	0	ClippingRankSum=0.000	0.311111111111111	0.311111111111111	0.409090909090909	NA	NA	NA
0	1	186022534	.	A	G	NA	7	10	4	7	3	3	316.77	0.796	0	17	17	15	0.647058823529412	0.647058823529412	0.666666666666667	0.643665158371041	0.0316227766016838	0.551	0.137279819351992	0	0.206029697759351	0	0.5	0	ClippingRankSum=1.041	0.647058823529412	0.647058823529412	0.666666666666667	NA	NA	NA
0	1	186052030	.	T	G	NA	22	3	16	1	6	2	45.77	-1.386	0	25	25	10	0.68	0.68	0.7	0.231304347826087	0.0794328234724281	-0.296	0.00348837719276308	0	0.975370997727017	0	0.5	0	ClippingRankSum=0.296	0.68	0.68	0.7	NA	NA	NA
0	1	186058149	.	C	T	NA	8	21	4	5	4	16	73.77	-1.466	0	29	29	13	0.310344827586207	0.310344827586207	0.307692307692308	0.208932596638744	0.0501187233627272	0.54	0.0274686403856814	0	0.955177413888244	0	0.5	0	ClippingRankSum=2.083	0.310344827586207	0.310344827586207	0.307692307692308	NA	NA	NA
0	1	186068947	.	G	C	NA	40	37	24	20	16	17	674.77	0.064	0	77	77	36	0.571428571428571	0.571428571428571	0.583333333333333	0.649552748880811	0.000251188643150958	-0.385	0.0269115500848636	0	0.381777534279043	0	0.5	0	ClippingRankSum=1.412	0.571428571428571	0.571428571428571	0.583333333333333	NA	NA	NA
0	1	186080441	.	A	G	NA	24	25	10	11	14	14	588.77	1.754	0	49	49	47	0.428571428571429	0.428571428571429	0.425531914893617	1	1.99526231496888e-05	-0.118	0.0705023630625446	0	0.0223349355682893	0	0.5	0	ClippingRankSum=0.957	0.428571428571429	0.428571428571429	0.425531914893617	NA	NA	NA
0	1	186097866	.	G	C	NA	26	44	12	20	14	24	358.77	-1.683	0	70	70	27	0.457142857142857	0.457142857142857	0.444444444444444	1	0.00199526231496888	0.756	0.340753261567773	0	0.995027306975046	0	0.5	0	ClippingRankSum=-0.171	0.457142857142857	0.457142857142857	0.444444444444444	NA	NA	NA
0	1	186106514	.	G	A	NA	54	43	24	23	30	20	677.77	1.202	0	97	97	47	0.484536082474227	0.484536082474227	0.48936170212766	0.417879298830876	1.99526231496888e-05	-1.926	0.0611159308047653	0	0.0531155077586166	0	0.5	0	ClippingRankSum=0.011	0.484536082474227	0.484536082474227	0.48936170212766	NA	NA	NA
0	1	186115114	.	A	G	NA	40	58	16	38	24	20	803.77	0.811	0	98	98	45	0.551020408163265	0.551020408163265	0.555555555555556	0.0144306397899525	3.16227766016838e-05	0.103	0.676376783907536	0	0.145741414506078	0	0.5	0	ClippingRankSum=0.857	0.551020408163265	0.551020408163265	0.555555555555556	NA	NA	NA
0	1	186127927	.	A	C	NA	24	17	12	5	12	12	217.77	-0.454	0	41	41	19	0.414634146341463	0.414634146341463	0.421052631578947	0.216941558069641	0.0125892541179417	2.188	3.40848651011997e-05	0	0.791568397972482	0	0.5	0	ClippingRankSum=1.940	0.414634146341463	0.414634146341463	0.421052631578947	NA	NA	NA
0	1	186134561	.	C	T	NA	48	29	48	27	0	2	1368.77	37	1.432	77	77	37	0.974025974025974	0.974025974025974	1	0.138755980861244	0.630957344480193	NA	0.096249574853823	0	0.0738279454251842	0	0	0	FS=0.000	NA	NA	NA	0.974025974025974	0.974025974025974	1
0	1	186147012	.	T	G	NA	40	9	16	4	24	5	251.77	2.27	0	49	49	22	0.408163265306122	0.408163265306122	0.409090909090909	1	0.00630957344480193	0.2	0.709223730652634	0	0.00168028954479563	0	0.5	0	ClippingRankSum=-1.402	0.408163265306122	0.408163265306122	0.409090909090909	NA	NA	NA
0	1	186151954	.	A	T	NA	18	10	7	4	11	6	240.77	-3.241	0	28	28	26	0.392857142857143	0.392857142857143	0.384615384615385	1	0.00251188643150958	0.659	0.392330339776565	0	0.999470923255132	0	0.5	0	ClippingRankSum=0.870	0.392857142857143	0.392857142857143	0.384615384615385	NA	NA	NA
0	1	186174824	.	G	T	NA	33	46	31	37	2	9	1145.77	-0.928	0	79	79	38	0.860759493670886	0.860759493670886	0.894736842105263	0.108962790231346	0.000158489319246111	2.117	0.546012589383634	0	0.846349648622234	0	0.5	0	ClippingRankSum=-1.260	0.860759493670886	0.860759493670886	0.894736842105263	NA	NA	NA
0	1	186175545	.	G	T	NA	32	28	22	13	10	15	506.77	-2.681	0	60	60	28	0.583333333333333	0.583333333333333	0.607142857142857	0.115922970072517	0.00158489319246111	0.517	0.0532676971314378	0	0.999979385850028	0	0.5	0	ClippingRankSum=-0.423	0.583333333333333	0.583333333333333	0.607142857142857	NA	NA	NA
0	1	186181101	.	A	G	NA	4	11	0	7	4	4	36.77	0.406	0	15	15	6	0.466666666666667	0.466666666666667	0.5	0.076923076923077	0.251188643150958	-1.537	0.0131598982577279	0	0.719686392638662	0	0.5	0	ClippingRankSum=-0.988	0.466666666666667	0.466666666666667	0.5	NA	NA	NA
1	1	186184664	.	G	T	NA	21	20	5	8	16	12	277.77	-4.032	0	41	41	39	0.317073170731707	0.317073170731707	0.307692307692308	0.326423631912115	0.000125892541179417	-1.05	0.188662202512356	0	0.999984618363862	0	0.5	0	ClippingRankSum=0.228	0.317073170731707	0.317073170731707	0.307692307692308	NA	NA	NA
0	1	186198555	.	C	G	NA	40	60	14	26	26	34	551.77	1.93	0	100	100	42	0.4	0.4	0.380952380952381	0.532284927235804	5.01187233627273e-05	-1.204	0.216267492342096	0	0.00742003525133109	0	0.5	0	ClippingRankSum=1.671	0.4	0.4	0.380952380952381	NA	NA	NA
0	1	186208065	.	A	T	NA	9	22	5	8	4	14	228.77	-1.795	0	31	31	23	0.419354838709677	0.419354838709677	0.391304347826087	0.432768776901872	0.00398107170553497	1.039	0.458664171721818	0	0.91987020887839	0	0.5	0	ClippingRankSum=0.220	0.419354838709677	0.419354838709677	0.391304347826087	NA	NA	NA
0	1	186208919	.	A	C	NA	10	34	8	14	2	20	283.77	2.993	0	44	44	16	0.5	0.5	0.5	0.0688818317859724	0.0251188643150958	0.263	0.0487980928936964	0	5.18022267384666e-05	0	0.5	0	ClippingRankSum=-0.578	0.5	0.5	0.5	NA	NA	NA
0	1	186248299	.	G	T	NA	48	37	26	19	22	18	698.77	-3.961	0	85	85	41	0.529411764705882	0.529411764705882	0.536585365853659	0.829404939065498	5.01187233627273e-05	0.039	0.738007264429126	0	0.999999961680635	0	0.5	0	ClippingRankSum=-0.170	0.529411764705882	0.529411764705882	0.536585365853659	NA	NA	NA
0	1	186255374	.	C	A	NA	46	9	30	2	16	7	408.77	0.749	0	55	55	25	0.581818181818182	0.581818181818182	0.6	0.0261313941291271	0.00316227766016838	-0.86	0.268115347749901	0	0.0951155890156597	0	0.5	0	ClippingRankSum=-0.971	0.581818181818182	0.581818181818182	0.6	NA	NA	NA
0	1	186260206	.	C	T	NA	48	30	20	18	28	12	436.77	-3.812	0	78	78	36	0.487179487179487	0.487179487179487	0.5	0.162566722272712	0.000251188643150958	0.111	0.391070689145939	0	0.999999966312779	0	0.5	0	ClippingRankSum=0.237	0.487179487179487	0.487179487179487	0.5	NA	NA	NA
0	1	186261040	.	C	A	NA	42	52	16	23	26	29	478.77	-3.688	0	94	94	44	0.414893617021277	0.414893617021277	0.409090909090909	0.674177340912268	3.98107170553497e-05	-2.256	0.0588148681584479	0	0.999999903728038	0	0.5	0	ClippingRankSum=-2.136	0.414893617021277	0.414893617021277	0.409090909090909	NA	NA	NA
0	1	186264889	.	G	T	NA	14	17	8	6	6	11	385.77	-0.899	0	31	31	29	0.451612903225806	0.451612903225806	0.448275862068966	0.289481514666172	0.00125892541179417	-0.241	0.754578754578755	0	0.848219493774958	0	0.5	0	ClippingRankSum=0.373	0.451612903225806	0.451612903225806	0.448275862068966	NA	NA	NA
0	1	186271268	.	T	C	NA	36	43	18	16	18	27	455.77	2.439	0	79	79	36	0.430379746835443	0.430379746835443	0.416666666666667	0.265679829852397	0.000251188643150958	-1.572	0.242271479335788	0	0.0003359107311437	0	0.5	0	ClippingRankSum=-1.251	0.430379746835443	0.430379746835443	0.416666666666667	NA	NA	NA
0	1	186272489	.	G	A	NA	16	30	4	16	12	14	224.77	0.608	0	46	46	20	0.434782608695652	0.434782608695652	0.45	0.117323601889865	0.01	1.14	0.101103278560756	0	0.201508237013039	0	0.5	0	ClippingRankSum=0.076	0.434782608695652	0.434782608695652	0.45	NA	NA	NA
0	1	186272603	.	A	G	NA	16	31	9	18	7	13	476.77	1.01	0	47	47	24	0.574468085106383	0.574468085106383	0.666666666666667	1	0.00316227766016838	0.092	0.0439951078310948	0	0.137073087946762	0	0.5	0	ClippingRankSum=-1.072	0.574468085106383	0.574468085106383	0.666666666666667	NA	NA	NA
0	1	186277088	.	G	C	NA	38	18	38	16	0	2	988.77	27	1.781	56	56	27	0.964285714285714	0.964285714285714	1	0.0993506493506493	0.630957344480193	NA	0.100086579976423	0	0.0422860190572486	0	0	0	FS=0.000	NA	NA	NA	0.964285714285714	0.964285714285714	1
0	1	186284023	.	G	A	NA	50	35	26	12	24	23	548.77	-1.047	0	85	85	40	0.447058823529412	0.447058823529412	0.45	0.124838194502047	1e-04	0.639	0.579617798975977	0	0.922374564066978	0	0.5	0	ClippingRankSum=-0.204	0.447058823529412	0.447058823529412	0.45	NA	NA	NA
0	1	186284281	.	C	A	NA	20	62	10	38	10	24	728.77	4.563	0	82	82	37	0.585365853658537	0.585365853658537	0.594594594594595	0.438223285645538	0.000158489319246111	-0.634	0.438923914757829	0	2.04751171731707e-11	0	0.5	0	ClippingRankSum=0.510	0.585365853658537	0.585365853658537	0.594594594594595	NA	NA	NA
1	1	186292894	.	G	C	NA	24	31	6	13	18	18	127.77	-3.018	0	55	55	26	0.345454545454545	0.345454545454545	0.346153846153846	0.256365800523976	0.00251188643150958	0.593	0.521461276035082	0	0.999985975519149	0	0.5	0	ClippingRankSum=-0.970	0.345454545454545	0.345454545454545	0.346153846153846	NA	NA	NA
0	1	186293729	.	G	A	NA	12	16	5	8	7	8	324.77	-2.028	0	28	28	24	0.464285714285714	0.464285714285714	0.458333333333333	0.71768295418854	0.00398107170553497	0.116	0.254790856059056	0	0.966134047384043	0	0.5	0	ClippingRankSum=0.000	0.464285714285714	0.464285714285714	0.458333333333333	NA	NA	NA
0	1	186295021	.	A	G	NA	16	7	8	1	8	6	104.77	2.383	0	23	23	10	0.391304347826087	0.391304347826087	0.4	0.175956631872637	0.0794328234724281	-0.741	0.303991065515476	0	3.5100038210065e-05	0	0.5	0	ClippingRankSum=-0.365	0.391304347826087	0.391304347826087	0.4	NA	NA	NA
1	1	186296683	.	G	A	NA	12	5	3	2	9	3	78.77	-0.849	0	17	17	15	0.294117647058824	0.294117647058824	0.266666666666667	0.600032320620556	0.0316227766016838	1.371	0.727272727272727	0	0.771505362574519	0	0.5	0	ClippingRankSum=1.110	0.294117647058824	0.294117647058824	0.266666666666667	NA	NA	NA
0	1	186297170	.	C	T	NA	8	56	2	27	6	29	376.77	-1.601	0	64	64	29	0.453125	0.453125	0.448275862068966	0.275431689428916	0.00125892541179417	-0.066	0.0602980871333702	0	0.991692788900562	0	0.5	0	ClippingRankSum=0.197	0.453125	0.453125	0.448275862068966	NA	NA	NA
0	1	186300774	.	T	C	NA	1	20	0	10	1	10	178.77	3.016	0	21	21	13	0.476190476190476	0.476190476190476	0.461538461538462	1	0.0501187233627272	-2.424	0.875826865979256	0	0.0223960995375705	0	0.5	0	ClippingRankSum=1.093	0.476190476190476	0.476190476190476	0.461538461538462	NA	NA	NA
0	1	186302671	.	T	G	NA	2	45	2	17	0	28	227.77	-1.336	0	47	47	22	0.404255319148936	0.404255319148936	0.409090909090909	0.158186864014801	0.00630957344480193	-0.868	0.00132357670383688	0	0.971928634918564	0	0.5	0	ClippingRankSum=-0.467	0.404255319148936	0.404255319148936	0.409090909090909	NA	NA	NA
0	1	186303184	.	A	C	NA	18	15	9	5	9	10	361.77	-0.941	0	33	33	31	0.424242424242424	0.424242424242424	0.419354838709677	0.482423707501088	0.000630957344480193	-0.06	0.102167861904612	0	0.837622156840043	0	0.5	0	ClippingRankSum=1.141	0.424242424242424	0.424242424242424	0.419354838709677	NA	NA	NA
1	1	186305783	.	T	A	NA	22	52	10	15	12	37	240.77	-1.443	0	74	74	32	0.337837837837838	0.337837837837838	0.3125	0.188075963572592	0.000630957344480193	0.142	0.447807348923063	0	0.980919949627797	0	0.5	0	ClippingRankSum=0.915	0.337837837837838	0.337837837837838	0.3125	NA	NA	NA
0	1	186309633	.	A	T	NA	26	23	14	9	12	14	305.77	-1.508	0	49	49	23	0.469387755102041	0.469387755102041	0.478260869565217	0.393190425921689	0.00501187233627272	0.769	0.0108692000961039	0	0.96571160090715	0	0.5	0	ClippingRankSum=-1.200	0.469387755102041	0.469387755102041	0.478260869565217	NA	NA	NA
0	1	186313197	.	C	T	NA	42	50	26	22	16	28	492.77	-0.086	0	92	92	34	0.521739130434783	0.521739130434783	0.529411764705882	0.0981336555771983	0.000398107170553497	-0.707	0.419904299058093	0	0.755103529845864	0	0.5	0	ClippingRankSum=-0.535	0.521739130434783	0.521739130434783	0.529411764705882	NA	NA	NA
0	1	186313293	.	G	A	NA	14	31	6	17	8	14	417.77	0.807	0	45	45	29	0.511111111111111	0.511111111111111	0.517241379310345	0.530213778724839	0.00125892541179417	0.415	0.172865439468621	0	0.233681738120097	0	0.5	0	ClippingRankSum=-0.546	0.511111111111111	0.511111111111111	0.517241379310345	NA	NA	NA
0	1	186318557	.	G	A	NA	24	74	14	35	10	39	447.77	-0.584	0	98	98	32	0.5	0.5	0.5	0.481521410962638	0.000630957344480193	-0.094	0.0631721826565019	0	0.63265781102975	0	0.5	0	ClippingRankSum=0.471	0.5	0.5	0.5	NA	NA	NA
0	1	186318817	.	T	A	NA	6	42	6	12	0	30	137.94	4	0.693	48	48	4	0.375	0.375	1	0.00151277202026939	0.630957344480193	NA	0.00488406301054759	0	0.768170555381629	0	0	0	FS=0.000	NA	NA	NA	0.375	0.375	1
1	1	186320524	.	G	A	NA	11	21	6	5	5	16	234.77	-3.234	0	32	32	30	0.34375	0.34375	0.333333333333333	0.122768268471223	0.001	0.682	0.329004329004329	0	0.999809009179408	0	0.5	0	ClippingRankSum=-0.330	0.34375	0.34375	0.333333333333333	NA	NA	NA
0	1	186326902	.	G	A	NA	9	15	9	12	0	3	780.77	18	0.693	24	24	18	0.875	0.875	1	0.266304347826087	0.630957344480193	NA	0.2	0	0.424860071873018	0	0	0	FS=0.000	NA	NA	NA	0.875	0.875	1
0	1	186327085	.	G	C	NA	12	28	8	16	4	12	278.77	1.768	0	40	40	11	0.6	0.6	0.818181818181818	0.729403629894371	0.0794328234724281	-1.532	0.0491853513475507	0	0.250728747482843	0	0.5	0	ClippingRankSum=0.118	0.6	0.6	0.818181818181818	NA	NA	NA
0	1	186332980	.	C	G	NA	44	15	22	7	22	8	441.77	1.907	0	59	59	28	0.491525423728814	0.491525423728814	0.5	1	0.00158489319246111	-0.299	0.0477282265758671	0	0.00251697151669963	0	0.5	0	ClippingRankSum=-0.482	0.491525423728814	0.491525423728814	0.5	NA	NA	NA
0	1	186333682	.	A	T	NA	11	16	7	8	4	8	362.77	-3.008	0	27	27	23	0.555555555555556	0.555555555555556	0.565217391304348	0.69596625835689	0.00501187233627272	-0.403	0.23030303030303	0	0.998081514146506	0	0.5	0	ClippingRankSum=0.465	0.555555555555556	0.555555555555556	0.565217391304348	NA	NA	NA
0	1	186333801	.	T	A	NA	24	53	10	20	14	33	465.77	0.044	0	77	77	38	0.38961038961039	0.38961038961039	0.421052631578947	0.803544942624345	0.000158489319246111	0.133	0.463825405945013	0	0.493641012064248	0	0.5	0	ClippingRankSum=-0.783	0.38961038961039	0.38961038961039	0.421052631578947	NA	NA	NA
0	1	186334224	.	A	C	NA	14	11	8	4	6	7	147.77	0.851	0	25	25	10	0.48	0.48	0.5	0.428307982231794	0.1	-0.336	0.0100305426958055	0	0.0716611927899859	0	0.5	0	ClippingRankSum=0.470	0.48	0.48	0.5	NA	NA	NA
0	1	186335451	.	T	A	NA	38	67	20	37	18	30	845.77	1.353	0	105	105	51	0.542857142857143	0.542857142857143	0.549019607843137	0.840350546603764	6.30957344480193e-06	0.274	0.247345858027089	0	0.01744522400099	0	0.5	0	ClippingRankSum=0.009	0.542857142857143	0.542857142857143	0.549019607843137	NA	NA	NA
0	1	186336363	.	A	G	NA	20	26	8	14	12	12	143.77	2.359	0	46	46	11	0.478260869565217	0.478260869565217	0.454545454545455	0.388002343481331	0.0794328234724281	0.466	0.491353958649227	0	0.0013024172902078	0	0.5	0	ClippingRankSum=0.825	0.478260869565217	0.478260869565217	0.454545454545455	NA	NA	NA
0	1	186336477	.	G	A	NA	12	35	8	19	4	16	515.77	-1.115	0	47	47	31	0.574468085106383	0.574468085106383	0.612903225806452	0.516924631514125	0.000794328234724281	-0.507	0.454177243909399	0	0.645888764054906	0	0.5	0	ClippingRankSum=-0.669	0.574468085106383	0.574468085106383	0.612903225806452	NA	NA	NA
0	1	186336511	.	C	A	NA	24	46	12	22	12	24	452.77	-2.346	0	70	70	29	0.485714285714286	0.485714285714286	0.551724137931034	1	0.00125892541179417	-1.294	0.339643198711212	0	0.99678997767143	0	0.5	0	ClippingRankSum=1.294	0.485714285714286	0.485714285714286	0.551724137931034	NA	NA	NA
0	1	186340512	.	G	A	NA	9	11	9	9	0	2	549.77	16	0.941	20	20	16	0.9	0.9	1	0.478947368421053	0.630957344480193	NA	0.2	0	0.359682115587251	0	0	0	FS=0.000	NA	NA	NA	0.9	0.9	1
0	1	186340534	.	A	T	NA	5	14	5	11	0	3	456.98	1.042	0	19	19	15	0.842105263157895	0.842105263157895	0.933333333333333	0.530443756449948	0.0316227766016838	-0.116	0.333333333333333	0	0.157334120234214	0	1	0	ClippingRankSum=-0.347	NA	NA	NA	0.842105263157895	0.842105263157895	0.933333333333333
0	1	186341640	.	T	C	NA	12	22	12	13	0	9	301.77	0.48	0	34	34	10	0.735294117647059	0.735294117647059	0.8	0.0131833258673539	0.1	0.48	0.132749134440841	0	0.219236651522432	0	0.5	0	ClippingRankSum=1.733	0.735294117647059	0.735294117647059	0.8	NA	NA	NA
0	1	186341641	.	T	C	NA	12	22	12	13	0	9	301.77	1.733	0	34	34	10	0.735294117647059	0.735294117647059	0.8	0.0131833258673539	0.1	-1.271	0.132749134440841	0	5.08198084108083e-05	0	0.5	0	ClippingRankSum=0.000	0.735294117647059	0.735294117647059	0.8	NA	NA	NA
0	1	186342324	.	A	G	NA	28	20	24	13	4	7	597.77	0.128	0	48	48	22	0.770833333333333	0.770833333333333	0.818181818181818	0.16220157592364	0.00630957344480193	-0.553	0.449807362650301	0	0.406316746460841	0	0.5	0	ClippingRankSum=-0.043	0.770833333333333	0.770833333333333	0.818181818181818	NA	NA	NA
0	1	186346052	.	A	C	NA	30	49	14	17	16	32	392.77	1.792	0	79	79	38	0.392405063291139	0.392405063291139	0.394736842105263	0.345938365343061	0.000125892541179417	-0.538	0.0990704488723649	0	0.0063422664999117	0	0.5	0	ClippingRankSum=0.299	0.392405063291139	0.392405063291139	0.394736842105263	NA	NA	NA
0	1	186347445	.	T	C	NA	39	54	16	24	23	30	538.77	0.419	0	93	93	42	0.43010752688172	0.43010752688172	0.428571428571429	0.832939735226221	6.30957344480193e-05	1.538	0.261212826749149	0	0.235034930950046	0	0.5	0	ClippingRankSum=1.385	0.43010752688172	0.43010752688172	0.428571428571429	NA	NA	NA
0	1	186348345	.	C	T	NA	13	18	6	5	7	13	197.77	-0.231	0	31	31	27	0.354838709677419	0.354838709677419	0.333333333333333	0.449099413426927	0.00199526231496888	0.283	0.252763065210452	0	0.590301280405354	0	0.5	0	ClippingRankSum=-0.797	0.354838709677419	0.354838709677419	0.333333333333333	NA	NA	NA
0	1	186348678	.	T	G	NA	45	43	13	18	32	25	463.77	-1.61	0	88	88	45	0.352272727272727	0.352272727272727	0.4	0.265283544837919	3.16227766016838e-05	0.544	0.347601346631993	0	0.967116559193038	0	0.5	0	ClippingRankSum=0.683	0.352272727272727	0.352272727272727	0.4	NA	NA	NA
0	1	186349372	.	G	A	NA	46	46	16	21	30	25	377.77	-3.048	0	92	92	29	0.402173913043478	0.402173913043478	0.448275862068966	0.395227670712348	0.00125892541179417	0.548	0.0347101992598701	0	0.999987933700505	0	0.5	0	ClippingRankSum=0.329	0.402173913043478	0.402173913043478	0.448275862068966	NA	NA	NA
0	1	186349459	.	T	C	NA	50	58	17	23	33	35	454.77	3.626	0	108	108	36	0.37037037037037	0.37037037037037	0.416666666666667	0.556713997671803	0.000251188643150958	0.61	0.0139399552298292	0	6.45456500586255e-09	0	0.5	0	ClippingRankSum=-0.545	0.37037037037037	0.37037037037037	0.416666666666667	NA	NA	NA
0	1	186353006	.	G	T	NA	9	5	3	2	6	3	55.77	-0.296	0	14	14	10	0.357142857142857	0.357142857142857	0.3	1	0.1	-1.58	0.760906727075114	0	0.609834102791337	0	0.5	0	ClippingRankSum=0.296	0.357142857142857	0.357142857142857	0.3	NA	NA	NA
0	1	186358676	.	C	A	NA	8	25	8	14	0	11	307.77	-1.485	0	33	33	14	0.666666666666667	0.666666666666667	0.714285714285714	0.0312526739111833	0.0398107170553497	0.071	0.0106190833376647	0	0.828810710121821	0	0.5	0	ClippingRankSum=1.202	0.666666666666667	0.666666666666667	0.714285714285714	NA	NA	NA
0	1	186359191	.	G	A	NA	36	43	16	17	20	26	644.77	-0.012	0	79	79	44	0.417721518987342	0.417721518987342	0.5	0.81908722203734	3.98107170553497e-05	-0.035	0.096017642863062	0	0.498000169586386	0	0.5	0	ClippingRankSum=0.669	0.417721518987342	0.417721518987342	0.5	NA	NA	NA
0	1	186362201	.	C	T	NA	34	27	24	17	10	10	634.77	-2.663	0	61	61	29	0.672131147540984	0.672131147540984	0.689655172413793	0.589799238134991	0.00125892541179417	-1.909	0.0389016802045592	0	0.999577311909473	0	0.5	0	ClippingRankSum=-0.354	0.672131147540984	0.672131147540984	0.689655172413793	NA	NA	NA
0	1	186371820	.	A	T	NA	36	63	16	19	20	44	365.77	-4.958	0	99	99	48	0.353535353535354	0.353535353535354	0.354166666666667	0.191218029504555	1.58489319246111e-05	0.431	0.63133787642015	0	0.999999999999721	0	0.5	0	ClippingRankSum=-1.250	0.353535353535354	0.353535353535354	0.354166666666667	NA	NA	NA
0	1	186374974	.	G	A	NA	30	45	18	26	12	19	644.77	0.602	0	75	75	34	0.586666666666667	0.586666666666667	0.617647058823529	1	0.000398107170553497	-1.311	0.0206729224335016	0	0.213504445342322	0	0.5	0	ClippingRankSum=-0.815	0.586666666666667	0.586666666666667	0.617647058823529	NA	NA	NA
0	1	186374985	.	T	G	NA	32	41	12	16	20	25	387.77	3.261	0	73	73	33	0.383561643835616	0.383561643835616	0.393939393939394	1	0.000501187233627273	1.603	0.062578329826604	0	1.72225941352779e-06	0	0.5	0	ClippingRankSum=-0.571	0.383561643835616	0.383561643835616	0.393939393939394	NA	NA	NA
0	1	186384235	.	G	T	NA	9	23	7	11	2	12	487.77	-2.302	0	32	32	30	0.5625	0.5625	0.566666666666667	0.234905450500556	0.001	-1.13	0.147885682645852	0	0.992024095510091	0	0.5	0	ClippingRankSum=-0.586	0.5625	0.5625	0.566666666666667	NA	NA	NA
0	1	186394402	.	C	A	NA	54	42	28	17	26	25	568.77	-3.445	0	96	96	43	0.46875	0.46875	0.465116279069767	0.306746642202152	5.01187233627273e-05	-1.254	0.0188354104430079	0	0.999999696985719	0	0.5	0	ClippingRankSum=1.765	0.46875	0.46875	0.465116279069767	NA	NA	NA
0	1	186395151	.	A	C	NA	18	23	5	14	13	9	492.77	-1.648	0	41	41	39	0.463414634146341	0.463414634146341	0.461538461538462	0.0582215010257008	0.000125892541179417	-0.859	0.0382497197287159	0	0.973654423008553	0	0.5	0	ClippingRankSum=0.127	0.463414634146341	0.463414634146341	0.461538461538462	NA	NA	NA
0	1	186403642	.	C	G	NA	14	31	4	19	10	12	390.77	-1.444	0	45	45	21	0.511111111111111	0.511111111111111	0.523809523809524	0.0573570592714098	0.00794328234724281	-0.035	0.5979303317092	0	0.971378711877199	0	0.5	0	ClippingRankSum=-0.317	0.511111111111111	0.511111111111111	0.523809523809524	NA	NA	NA
0	1	186417541	.	T	C	NA	46	48	28	20	18	28	622.77	3.442	0	94	94	39	0.51063829787234	0.51063829787234	0.512820512820513	0.0681173074797094	0.000125892541179417	1.391	0.195093388123333	0	7.17817716237528e-06	0	0.5	0	ClippingRankSum=0.155	0.51063829787234	0.51063829787234	0.512820512820513	NA	NA	NA
0	1	186418426	.	A	G	NA	2	34	2	25	0	9	410.77	2.093	0	36	36	15	0.75	0.75	0.8	1	0.0316227766016838	-1.083	0.190260429316792	0	0.000247374232919657	0	0.5	0	ClippingRankSum=-0.361	0.75	0.75	0.8	NA	NA	NA
0	1	186434321	.	A	G	NA	11	23	4	10	7	13	326.77	-0.36	0	34	34	30	0.411764705882353	0.411764705882353	0.4	1	0.000794328234724281	0.656	0.927272727272727	0	0.677809749534305	0	0.5	0	ClippingRankSum=0.191	0.411764705882353	0.411764705882353	0.4	NA	NA	NA
0	1	186435059	.	C	G	NA	38	28	20	14	18	14	466.77	-0.546	0	66	66	29	0.515151515151515	0.515151515151515	0.517241379310345	1	0.00125892541179417	0.109	0.278792544416501	0	0.720984558447804	0	0.5	0	ClippingRankSum=-0.022	0.515151515151515	0.515151515151515	0.517241379310345	NA	NA	NA
0	1	186439736	.	A	G	NA	10	47	4	22	6	25	371.77	1.39	0	57	57	24	0.456140350877193	0.456140350877193	0.458333333333333	0.741177305082907	0.00398107170553497	0.116	0.0133457925836926	0	0.0120498797808356	0	0.5	0	ClippingRankSum=-1.390	0.456140350877193	0.456140350877193	0.458333333333333	NA	NA	NA
0	1	186442188	.	G	A	NA	19	24	7	15	12	9	536.77	-3.301	0	43	43	39	0.511627906976744	0.511627906976744	0.512820512820513	0.129207985627894	0.000125892541179417	0.604	0.135185219983124	0	0.99917564227338	0	0.5	0	ClippingRankSum=2.290	0.511627906976744	0.511627906976744	0.512820512820513	NA	NA	NA
0	1	186451184	.	A	G	NA	1	18	1	7	0	11	79.77	-0.937	0	19	19	7	0.421052631578947	0.421052631578947	0.571428571428571	0.421052631578948	0.199526231496888	-1.3	0.0994986975382207	0	0.945268880911646	0	0.5	0	ClippingRankSum=-0.550	0.421052631578947	0.421052631578947	0.571428571428571	NA	NA	NA
0	1	186453741	.	C	T	NA	48	31	18	7	30	22	322.77	-2.579	0	79	77	37	0.316455696202532	0.324675324675325	0.324324324324324	0.315904967215828	0.000158489319246111	-0.568	0.0590856911565737	0	0.999903610926841	0	0.5	0	ClippingRankSum=-0.503	0.316455696202532	0.324675324675325	0.324324324324324	NA	NA	NA
0	1	186454070	.	C	T	NA	21	22	10	8	11	14	463.77	-1.442	0	43	43	39	0.418604651162791	0.418604651162791	0.41025641025641	0.543373841550993	1e-04	1.956	0.731885311365444	0	0.933887063016345	0	0.5	0	ClippingRankSum=-0.642	0.418604651162791	0.418604651162791	0.41025641025641	NA	NA	NA
0	1	186454262	.	A	G	NA	34	46	22	14	12	30	464.77	2.798	0	80	78	35	0.45	0.461538461538462	0.457142857142857	0.00581897751720731	0.000251188643150958	-0.348	0.0121661134089042	0	0.00186244589831922	0	0.5	0	ClippingRankSum=0.017	0.45	0.461538461538462	0.457142857142857	NA	NA	NA
0	1	186460635	.	C	A	NA	56	5	18	1	38	4	185.77	-4.031	0	61	61	29	0.311475409836066	0.311475409836066	0.310344827586207	1	0.00125892541179417	-1.155	0.444589981142317	0	0.999999998383831	0	0.5	0	ClippingRankSum=-0.542	0.311475409836066	0.311475409836066	0.310344827586207	NA	NA	NA
0	1	186465916	.	C	T	NA	24	19	4	4	20	15	102.77	-1.216	0	43	43	22	0.186046511627907	0.186046511627907	0.272727272727273	1	0.00630957344480193	0.553	0.00460791386054748	0	0.854397913915181	0	0.5	0	ClippingRankSum=-0.627	0.186046511627907	0.186046511627907	0.272727272727273	NA	NA	NA
0	1	186467923	.	T	G	NA	11	24	7	11	4	12	512.77	2.64	0	35	34	30	0.514285714285714	0.529411764705882	0.533333333333333	0.476751946607342	0.000794328234724281	-1.85	0.0242424242424242	0	0.0100104907157649	0	0.5	0	ClippingRankSum=0.769	0.514285714285714	0.529411764705882	0.533333333333333	NA	NA	NA
0	1	186467990	.	G	A	NA	4	41	2	22	2	19	317.77	-1.595	0	45	45	20	0.533333333333333	0.533333333333333	0.55	1	0.01	0.456	0.220671361919847	0	0.980084267359371	0	0.5	0	ClippingRankSum=1.292	0.533333333333333	0.533333333333333	0.55	NA	NA	NA
0	1	186468580	.	T	A	NA	20	17	8	9	12	8	461.77	2.44	0	37	37	33	0.459459459459459	0.459459459459459	0.454545454545455	0.517380424939549	0.000501187233627273	-0.56	0.66266828842534	0	0.00542389304821108	0	0.5	0	ClippingRankSum=0.560	0.459459459459459	0.459459459459459	0.454545454545455	NA	NA	NA
0	1	186471302	.	A	G	NA	12	13	9	8	3	5	535.77	2.543	0	25	25	22	0.68	0.68	0.727272727272727	0.672768878718536	0.00630957344480193	0.7	0.0636363636363636	0	0.00461257306953649	0	0.5	0	ClippingRankSum=0.111	0.68	0.68	0.727272727272727	NA	NA	NA
0	1	186472867	.	T	A	NA	26	16	22	12	4	4	616.77	-1.735	0	42	42	17	0.80952380952381	0.80952380952381	0.941176470588235	0.453831238170134	0.0199526231496888	0.102	0.502899154526536	0	0.995789600488159	0	0.5	0	ClippingRankSum=0.306	0.80952380952381	0.80952380952381	0.941176470588235	NA	NA	NA
0	1	186473198	.	T	G	NA	16	23	10	20	6	3	555.77	0.969	0	39	39	17	0.769230769230769	0.769230769230769	0.882352941176471	0.122908410334756	0.0199526231496888	0.373	0.00539787639101721	0	0.0156002338626948	0	0.5	0	ClippingRankSum=2.012	0.769230769230769	0.769230769230769	0.882352941176471	NA	NA	NA
0	1	186474778	.	C	A	NA	8	28	0	19	8	9	226.77	-1.545	0	36	36	13	0.527777777777778	0.527777777777778	0.615384615384615	0.000803361759980226	0.0501187233627272	-0.271	0.171630456919869	0	0.999373262178802	0	0.5	0	ClippingRankSum=-0.978	0.527777777777778	0.527777777777778	0.615384615384615	NA	NA	NA
0	1	186474890	.	C	T	NA	9	22	1	12	8	10	244.77	0.363	0	31	31	22	0.419354838709677	0.419354838709677	0.454545454545455	0.0448362915316535	0.00630957344480193	1.088	0.141543705799475	0	0.459335724706425	0	0.5	0	ClippingRankSum=-0.165	0.419354838709677	0.419354838709677	0.454545454545455	NA	NA	NA
0	1	186476749	.	G	A	NA	17	17	7	7	10	10	341.77	-3.338	0	34	34	32	0.411764705882353	0.411764705882353	0.40625	1	0.000501187233627273	-2.839	0.556973861358673	0	0.999454501840737	0	0.5	0	ClippingRankSum=-0.614	0.411764705882353	0.411764705882353	0.40625	NA	NA	NA
0	1	186479144	.	G	A	NA	19	19	10	4	9	15	352.77	0.856	0	38	38	36	0.368421052631579	0.368421052631579	0.361111111111111	0.091098217238373	0.000251188643150958	-0.757	0.235621281830048	0	0.24622292270607	0	0.5	0	ClippingRankSum=-0.560	0.368421052631579	0.368421052631579	0.361111111111111	NA	NA	NA
0	1	186491318	.	A	C	NA	19	27	0	11	19	16	214.77	3.109	0	46	46	40	0.239130434782609	0.239130434782609	0.225	0.0011699225428294	1e-04	2.883	0.1	0	0.00844946809272874	0	0.5	0	ClippingRankSum=1.781	0.239130434782609	0.239130434782609	0.225	NA	NA	NA
0	1	186495305	.	A	C	NA	19	20	8	8	11	12	396.77	1.431	0	39	39	35	0.41025641025641	0.41025641025641	0.4	1	0.000316227766016838	-1.869	0.301788072553639	0	0.0693006127036131	0	0.5	0	ClippingRankSum=-0.253	0.41025641025641	0.41025641025641	0.4	NA	NA	NA
0	1	186496517	.	G	A	NA	20	16	9	7	11	9	372.77	-2.428	0	36	36	34	0.444444444444444	0.444444444444444	0.441176470588235	1	0.000398107170553497	-0.867	0.411895689449869	0	0.990098287939354	0	0.5	0	ClippingRankSum=0.416	0.444444444444444	0.444444444444444	0.441176470588235	NA	NA	NA
0	1	186501613	.	C	T	NA	16	25	10	14	6	11	686.77	-3.109	0	41	41	37	0.585365853658537	0.585365853658537	0.594594594594595	0.753308423863783	0.000199526231496888	0.232	0.0659282161334045	0	0.997673084440749	0	0.5	0	ClippingRankSum=-0.077	0.585365853658537	0.585365853658537	0.594594594594595	NA	NA	NA
0	1	186509401	.	A	T	NA	84	81	30	28	54	53	351.77	-4.298	0	165	165	48	0.351515151515152	0.351515151515152	0.333333333333333	1	1.58489319246111e-05	1.104	0.00924883932523428	0	0.999999999999984	0	0.5	0	ClippingRankSum=-1.411	0.351515151515152	0.351515151515152	0.333333333333333	NA	NA	NA
0	1	186511742	.	T	C	NA	7	4	3	2	4	2	73.77	0.937	0	11	11	7	0.454545454545455	0.454545454545455	0.428571428571429	1	0.199526231496888	0.55	NA	0	0.353294980421543	0	0.5	0	ClippingRankSum=0.550	0.454545454545455	0.454545454545455	0.428571428571429	NA	NA	NA
0	1	186511963	.	C	T	NA	16	10	14	4	2	6	211.77	0.067	0	26	26	9	0.692307692307692	0.692307692307692	0.777777777777778	0.0256260901569826	0.125892541179417	-1.666	0.129752415498767	0	0.0509594224751668	0	0.5	0	ClippingRankSum=0.067	0.692307692307692	0.692307692307692	0.777777777777778	NA	NA	NA
0	1	186515340	.	C	T	NA	22	42	22	32	0	10	781.77	22	0.693	64	64	22	0.84375	0.84375	1	0.0116740324759597	0.630957344480193	NA	0.00253694307309886	0	0.0917314927140483	0	0	0	FS=0.000	NA	NA	NA	0.84375	0.84375	1
0	1	186516362	.	C	G	NA	20	38	8	15	12	23	356.77	-4.541	0	58	58	42	0.396551724137931	0.396551724137931	0.357142857142857	1	6.30957344480193e-05	-0.971	0.376275838735724	0	0.999996288488245	0	0.5	0	ClippingRankSum=0.630	0.396551724137931	0.396551724137931	0.357142857142857	NA	NA	NA
0	1	186516417	.	C	T	NA	40	78	12	38	28	40	346.77	-1.349	0	118	118	35	0.423728813559322	0.423728813559322	0.371428571428571	0.0759208213067949	0.000316227766016838	-0.939	0.214911547030786	0	0.948863289183947	0	0.5	0	ClippingRankSum=-0.734	0.423728813559322	0.423728813559322	0.371428571428571	NA	NA	NA
0	1	186516583	.	C	T	NA	22	81	8	38	14	43	260.77	-0.376	0	103	103	28	0.446601941747573	0.446601941747573	0.392857142857143	0.470849354785428	0.00158489319246111	-1.317	0.94915838069942	0	0.560523622508986	0	0.5	0	ClippingRankSum=-0.235	0.446601941747573	0.446601941747573	0.392857142857143	NA	NA	NA
0	1	186517359	.	G	A	NA	20	28	6	12	14	16	67.77	-2.051	0	48	48	14	0.375	0.375	0.285714285714286	0.546118935374494	0.0398107170553497	-0.354	0.0146681714790797	0	0.998324066968095	0	0.5	0	ClippingRankSum=0.071	0.375	0.375	0.285714285714286	NA	NA	NA
0	1	186517488	.	C	G	NA	20	28	7	11	13	17	317.77	0.638	0	48	48	40	0.375	0.375	0.35	1	1e-04	-1.971	0.525181988177265	0	0.33644764573368	0	0.5	0	ClippingRankSum=-0.468	0.375	0.375	0.35	NA	NA	NA
0	1	186517696	.	C	A	NA	84	77	39	46	45	31	841.77	1.412	0	161	161	49	0.527950310559006	0.527950310559006	0.530612244897959	0.114206546483665	1.25892541179417e-05	-3.596	0.00119700783495983	0	0.00765826573302387	0	0.5	0	ClippingRankSum=0.170	0.527950310559006	0.527950310559006	0.530612244897959	NA	NA	NA
0	1	186517902	.	A	G	NA	17	28	11	13	6	15	597.77	2.994	0	45	45	41	0.533333333333333	0.533333333333333	0.536585365853659	0.356072845183769	7.94328234724282e-05	-1.163	0.0784256325818685	0	0.00263374322965649	0	0.5	0	ClippingRankSum=2.183	0.533333333333333	0.533333333333333	0.536585365853659	NA	NA	NA
0	1	186519902	.	A	G	NA	21	42	10	21	11	21	855.77	3.308	0	63	63	55	0.492063492063492	0.492063492063492	0.490909090909091	1	3.16227766016838e-06	0.21	0.191654038193093	0	0.000446272425686377	0	0.5	0	ClippingRankSum=-0.025	0.492063492063492	0.492063492063492	0.490909090909091	NA	NA	NA
0	1	186522714	.	G	T	NA	55	41	34	24	21	17	952.77	3.041	0	96	96	49	0.604166666666667	0.604166666666667	0.591836734693878	0.833768435994927	1e-05	-0.275	0.0270897604204418	0	2.4323116807228e-05	0	0.5	0	ClippingRankSum=0.539	0.604166666666667	0.604166666666667	0.591836734693878	NA	NA	NA
0	1	186524831	.	T	C	NA	57	49	39	19	18	30	614.77	2.185	0	106	106	34	0.547169811320755	0.547169811320755	0.558823529411765	0.003224646485957	0.000398107170553497	1.11	0.0974835108523764	0	3.7438371060056e-06	0	0.5	0	ClippingRankSum=0.832	0.547169811320755	0.547169811320755	0.558823529411765	NA	NA	NA
0	1	186528182	.	C	A	NA	2	22	0	11	2	11	98.77	-2.148	0	24	24	10	0.458333333333333	0.458333333333333	0.5	0.481884057971015	0.1	-1.668	0.177891900331379	0	0.999759452002016	0	0.5	0	ClippingRankSum=-0.336	0.458333333333333	0.458333333333333	0.5	NA	NA	NA
0	1	186530153	.	A	T	NA	18	47	6	20	12	27	332.77	0.656	0	65	65	30	0.4	0.4	0.4	0.579262398125121	0.001	-1.334	0.0539360454599676	0	0.24341194113164	0	0.5	0	ClippingRankSum=1.249	0.4	0.4	0.4	NA	NA	NA
0	1	186530523	.	G	A	NA	5	41	2	15	3	26	222.77	-1.61	0	46	46	19	0.369565217391304	0.369565217391304	0.421052631578947	1	0.0125892541179417	-1.528	0.754624010829829	0	0.93152245941027	0	0.5	0	ClippingRankSum=0.619	0.369565217391304	0.369565217391304	0.421052631578947	NA	NA	NA
0	1	186530801	.	G	A	NA	36	27	10	17	26	10	260.77	-4.022	0	63	63	27	0.428571428571429	0.428571428571429	0.407407407407407	0.00952043333858764	0.00199526231496888	0.025	0.396209502385898	0	0.999999997137019	0	0.5	0	ClippingRankSum=0.716	0.428571428571429	0.428571428571429	0.407407407407407	NA	NA	NA
0	1	186538511	.	G	A	NA	18	12	8	6	10	6	90.77	-0.361	0	30	30	9	0.466666666666667	0.466666666666667	0.444444444444444	1	0.125892541179417	-0.729	0.101101512866219	0	0.675459796936913	0	0.5	0	ClippingRankSum=-0.729	0.466666666666667	0.466666666666667	0.444444444444444	NA	NA	NA
0	1	186538692	.	T	A	NA	32	30	16	12	16	18	211.77	-2.353	0	62	62	19	0.451612903225806	0.451612903225806	0.421052631578947	0.4559969232819	0.0125892541179417	-0.372	0.596081845912009	0	0.999744940126871	0	0.5	0	ClippingRankSum=-0.619	0.451612903225806	0.451612903225806	0.421052631578947	NA	NA	NA
0	1	186538907	.	A	G	NA	20	35	9	17	11	18	510.77	-0.521	0	55	55	39	0.472727272727273	0.472727272727273	0.461538461538462	1	0.000125892541179417	0.127	0.294724934508216	0	0.592462685256661	0	0.5	0	ClippingRankSum=-0.775	0.472727272727273	0.472727272727273	0.461538461538462	NA	NA	NA
0	1	186538986	.	G	A	NA	32	47	12	24	20	23	412.77	-2.401	0	79	79	31	0.455696202531646	0.455696202531646	0.451612903225806	0.258718345321646	0.000794328234724281	-0.695	0.000751415144241822	0	0.99756092404474	0	0.5	0	ClippingRankSum=0.933	0.455696202531646	0.455696202531646	0.451612903225806	NA	NA	NA
0	1	186570879	.	C	G	NA	17	22	11	11	6	11	601.77	0.083	0	39	39	35	0.564102564102564	0.564102564102564	0.571428571428571	0.516508993396356	0.000316227766016838	-1.117	0.741891555059897	0	0.436956853150736	0	0.5	0	ClippingRankSum=1.650	0.564102564102564	0.564102564102564	0.571428571428571	NA	NA	NA
0	1	186572184	.	T	C	NA	4	44	4	24	0	20	285.77	1.867	0	48	48	14	0.583333333333333	0.583333333333333	0.642857142857143	0.130126426148628	0.0398107170553497	-0.133	0.276500480083433	0	0.00100026313436974	0	0.5	0	ClippingRankSum=0.267	0.583333333333333	0.583333333333333	0.642857142857143	NA	NA	NA
0	1	186583513	.	G	A	NA	40	63	26	27	14	36	781.77	-2.087	0	103	103	50	0.514563106796116	0.514563106796116	0.52	0.0426035091408676	1e-05	-0.651	0.0729451600656091	0	0.998763977448699	0	0.5	0	ClippingRankSum=-0.010	0.514563106796116	0.514563106796116	0.52	NA	NA	NA
0	1	186600486	.	G	C	NA	19	40	11	17	8	23	385.77	-4.388	0	59	59	28	0.474576271186441	0.474576271186441	0.5	0.403077121732678	0.00125892541179417	-0.391	0.199205646487102	0	0.999999999821587	0	0.5	0	ClippingRankSum=-0.069	0.474576271186441	0.474576271186441	0.5	NA	NA	NA
0	1	186600740	.	G	A	NA	11	16	7	3	4	13	241.77	-1.27	0	27	27	16	0.37037037037037	0.37037037037037	0.5625	0.0402237477752352	0.0251188643150958	1.059	0.0691324085492698	0	0.942385634600179	0	0.5	0	ClippingRankSum=-0.635	0.37037037037037	0.37037037037037	0.5625	NA	NA	NA
0	1	186621103	.	T	G	NA	41	41	15	12	26	29	412.77	2.835	0	82	82	42	0.329268292682927	0.329268292682927	0.357142857142857	0.638829332339054	6.30957344480193e-05	-0.105	0.0254147541859192	0	4.8731451321178e-06	0	0.5	0	ClippingRankSum=0.630	0.329268292682927	0.329268292682927	0.357142857142857	NA	NA	NA
0	1	186621612	.	T	C	NA	9	5	6	3	3	2	200.77	0.536	0	14	14	12	0.642857142857143	0.642857142857143	0.666666666666667	1	0.0630957344480193	0.825	0.553616991965781	0	0.392289333292952	0	0.5	0	ClippingRankSum=0.000	0.642857142857143	0.642857142857143	0.666666666666667	NA	NA	NA
0	1	186633738	.	C	T	NA	42	33	32	18	10	15	777.77	-0.586	0	75	75	35	0.666666666666667	0.666666666666667	0.685714285714286	0.0830936416492685	0.000316227766016838	0.551	0.37416427656528	0	0.742406028025234	0	0.5	0	ClippingRankSum=-0.195	0.666666666666667	0.666666666666667	0.685714285714286	NA	NA	NA
0	1	186651657	.	G	A	NA	22	35	6	16	16	19	267.77	-2.135	0	57	57	26	0.385964912280702	0.385964912280702	0.384615384615385	0.263551500575187	0.00251188643150958	-0.079	0.416553712733969	0	0.995690443383863	0	0.5	0	ClippingRankSum=0.501	0.385964912280702	0.385964912280702	0.384615384615385	NA	NA	NA
0	1	186653530	.	T	C	NA	44	17	16	10	28	7	427.77	0.023	0	61	61	28	0.426229508196721	0.426229508196721	0.428571428571429	0.151400341407207	0.00158489319246111	-1.277	0.0439867100524748	0	0.741582378784208	0	0.5	0	ClippingRankSum=-0.348	0.426229508196721	0.426229508196721	0.428571428571429	NA	NA	NA
0	1	186654402	.	A	G	NA	20	40	14	18	6	22	357.77	2.188	0	60	60	19	0.533333333333333	0.533333333333333	0.578947368421053	0.0998801087527321	0.0125892541179417	-1.858	0.342742405502049	0	0.00963258295286972	0	0.5	0	ClippingRankSum=0.124	0.533333333333333	0.533333333333333	0.578947368421053	NA	NA	NA
0	1	186655045	.	A	G	NA	36	16	16	8	20	8	238.77	2.177	0	52	52	18	0.461538461538462	0.461538461538462	0.444444444444444	0.769327332695326	0.0158489319246111	0.4	0.00481320177105198	0	0.102202628166367	0	0.5	0	ClippingRankSum=-0.933	0.461538461538462	0.461538461538462	0.444444444444444	NA	NA	NA
0	1	186657892	.	G	A	NA	4	32	2	12	2	20	37.77	0	0	36	36	8	0.388888888888889	0.388888888888889	0.25	0.633986928104575	0.158489319246111	0	0.162694046861879	0	0.651182894707374	0	0.5	0	ClippingRankSum=-0.572	0.388888888888889	0.388888888888889	0.25	NA	NA	NA
0	1	186657896	.	A	G	NA	4	30	2	12	2	18	37.77	1.495	0	34	34	7	0.411764705882353	0.411764705882353	0.285714285714286	1	0.199526231496888	0.922	0.220671361919847	0	0.00402541449641534	0	0.5	0	ClippingRankSum=0.922	0.411764705882353	0.411764705882353	0.285714285714286	NA	NA	NA
0	1	186657901	.	G	A	NA	4	28	2	12	2	16	43.77	-0.72	0	32	32	6	0.4375	0.4375	0.333333333333333	1	0.251188643150958	-0.72	0.220671361919847	0	0.983175990866672	0	0.5	0	ClippingRankSum=0.000	0.4375	0.4375	0.333333333333333	NA	NA	NA
0	1	186660337	.	A	G	NA	12	56	6	20	6	36	277.77	2.709	0	68	68	28	0.382352941176471	0.382352941176471	0.357142857142857	0.513983352300366	0.00158489319246111	0.024	0.00477182171379712	0	0.000138602389649907	0	0.5	0	ClippingRankSum=0.360	0.382352941176471	0.382352941176471	0.357142857142857	NA	NA	NA
0	1	186660411	.	C	T	NA	16	38	0	9	16	29	64.77	-0.306	0	54	54	25	0.166666666666667	0.166666666666667	0.2	0.0449629210110164	0.00316227766016838	-1.393	0.0728157819271769	0	0.68207224443256	0	0.5	0	ClippingRankSum=0.510	0.166666666666667	0.166666666666667	0.2	NA	NA	NA
0	1	186663757	.	G	A	NA	44	48	28	22	16	26	676.77	-2.705	0	92	92	40	0.543478260869565	0.543478260869565	0.55	0.0981336555771983	1e-04	-0.041	0.0238636196774488	0	0.997257054026179	0	0.5	0	ClippingRankSum=-0.150	0.543478260869565	0.543478260869565	0.55	NA	NA	NA
0	1	186666798	.	G	T	NA	30	48	14	26	16	22	480.77	-2.352	0	78	78	31	0.512820512820513	0.512820512820513	0.516129032258065	0.642319734880164	0.000630957344480193	0.336	0.208515127337035	0	0.999385356201922	0	0.5	0	ClippingRankSum=-0.020	0.512820512820513	0.512820512820513	0.516129032258065	NA	NA	NA
0	1	186682432	.	A	T	NA	2	23	2	7	0	16	76.77	-0.278	0	25	25	11	0.36	0.36	0.363636363636364	0.12	0.0794328234724281	0.896	0.107235126897578	0	0.746352848136784	0	0.5	0	ClippingRankSum=0.597	0.36	0.36	0.363636363636364	NA	NA	NA
0	1	186694669	.	G	A	NA	36	39	14	14	22	25	560.77	-1.927	0	75	75	42	0.373333333333333	0.373333333333333	0.476190476190476	0.815355298933235	6.30957344480193e-05	-0.869	0.0182569031344199	0	0.978684784098133	0	0.5	0	ClippingRankSum=-1.675	0.373333333333333	0.373333333333333	0.476190476190476	NA	NA	NA
0	1	186699491	.	G	A	NA	29	28	13	13	16	15	569.77	1.377	0	57	57	49	0.456140350877193	0.456140350877193	0.448979591836735	1	1.25892541179417e-05	1.759	0.102859761423393	0	0.0831009386273385	0	0.5	0	ClippingRankSum=-0.291	0.456140350877193	0.456140350877193	0.448979591836735	NA	NA	NA
0	1	186711928	.	G	A	NA	11	6	4	3	7	3	123.77	2.927	0	17	17	13	0.411764705882353	0.411764705882353	0.384615384615385	0.643665158371041	0.0501187233627272	0.817	0.301699582478348	0	0.00310763472720219	0	0.5	0	ClippingRankSum=-0.696	0.411764705882353	0.411764705882353	0.384615384615385	NA	NA	NA
0	1	186729020	.	G	T	NA	10	5	8	1	2	4	234.77	-0.6	0	15	15	12	0.6	0.6	0.666666666666667	0.0889110889110889	0.0630957344480193	1.134	0.149722460334848	0	0.752559494508553	0	0.5	0	ClippingRankSum=-0.825	0.6	0.6	0.666666666666667	NA	NA	NA
0	1	186729402	.	C	A	NA	42	22	36	11	6	11	705.77	-3.825	0	64	64	30	0.734375	0.734375	0.766666666666667	0.00596504078279987	0.000794328234724281	-1.177	0.323403707159116	0	0.999999975223427	0	0.5	0	ClippingRankSum=0.637	0.734375	0.734375	0.766666666666667	NA	NA	NA
0	1	186730383	.	A	C	NA	40	44	40	28	0	16	1100.77	1.233	0	84	84	36	0.80952380952381	0.80952380952381	0.888888888888889	7.5083193056983e-06	0.000251188643150958	-1.233	0.0992096861801571	0	0.00970347560368502	0	0.5	0	ClippingRankSum=-0.478	0.80952380952381	0.80952380952381	0.888888888888889	NA	NA	NA
0	1	186731571	.	A	G	NA	6	41	2	27	4	14	352.77	0.296	0	47	47	13	0.617021276595745	0.617021276595745	0.846153846153846	0.184810478122011	0.0501187233627272	0.099	0.00110675381821997	0	0.0753030404097415	0	0.5	0	ClippingRankSum=-1.678	0.617021276595745	0.617021276595745	0.846153846153846	NA	NA	NA
0	1	186731865	.	A	G	NA	4	48	0	24	4	24	187.77	-0.278	0	52	52	11	0.461538461538462	0.461538461538462	0.636363636363636	0.114880413703943	0.0794328234724281	-1.034	0.174947408210317	0	0.441201172646624	0	0.5	0	ClippingRankSum=2.520	0.461538461538462	0.461538461538462	0.636363636363636	NA	NA	NA
0	1	186734647	.	T	C	NA	20	27	10	9	10	18	420.77	-0.938	0	47	47	45	0.404255319148936	0.404255319148936	0.4	0.368017691474981	2.51188643150958e-05	-0.753	0.341184262441063	0	0.761150321822553	0	0.5	0	ClippingRankSum=0.429	0.404255319148936	0.404255319148936	0.4	NA	NA	NA
0	1	186747146	.	G	T	NA	16	10	7	7	9	3	383.77	-0.927	0	26	26	24	0.538461538461538	0.538461538461538	0.541666666666667	0.247516489433302	0.00398107170553497	-1.217	0.56763538459492	0	0.781973103046301	0	0.5	0	ClippingRankSum=0.000	0.538461538461538	0.538461538461538	0.541666666666667	NA	NA	NA
0	1	186750921	.	G	A	NA	26	23	12	9	14	14	428.77	-3.744	0	49	49	41	0.428571428571429	0.428571428571429	0.414634146341463	0.773642628279216	7.94328234724282e-05	1.707	0.499290910159271	0	0.999904092441294	0	0.5	0	ClippingRankSum=-0.569	0.428571428571429	0.428571428571429	0.414634146341463	NA	NA	NA
0	1	186824516	.	T	C	NA	30	35	18	13	12	22	443.77	1.799	0	65	65	31	0.476923076923077	0.476923076923077	0.483870967741935	0.0840598357219181	0.000794328234724281	0.376	0.299227276783719	0	0.00490422274015265	0	0.5	0	ClippingRankSum=-0.652	0.476923076923077	0.476923076923077	0.483870967741935	NA	NA	NA
0	1	186826313	.	T	A	NA	5	7	5	3	0	4	148.9	5	3.611	12	12	5	0.666666666666667	0.666666666666667	1	0.0808080808080808	0.630957344480193	NA	0.227799993988229	0	0.655588202039727	0	0	0	FS=0.000	NA	NA	NA	0.666666666666667	0.666666666666667	1
0	1	186826350	.	A	C	NA	7	7	6	2	1	5	217.77	1.589	0	14	14	8	0.571428571428571	0.571428571428571	0.75	0.102564102564103	0.158489319246111	-1.067	0.20304015245218	0	0.00359080854344587	0	0.5	0	ClippingRankSum=-1.067	0.571428571428571	0.571428571428571	0.75	NA	NA	NA
0	1	186826362	.	G	A	NA	8	9	6	2	2	7	217.77	0	0	17	17	8	0.470588235294118	0.470588235294118	0.75	0.0566844919786096	0.158489319246111	-1.067	0.0635168178599227	0	0.479987544729199	0	0.5	0	ClippingRankSum=-1.067	0.470588235294118	0.470588235294118	0.75	NA	NA	NA
0	1	186832908	.	T	G	NA	30	19	16	9	14	10	88.77	1.27	0	49	49	16	0.510204081632653	0.510204081632653	0.4375	0.773287279187032	0.01	0.953	0.0131865168097601	0	0.710905775044415	0	0.5	0	ClippingRankSum=0.000	0.510204081632653	0.510204081632653	0.4375	NA	NA	NA
0	1	186833629	.	T	C	NA	0	23	0	21	0	2	734.77	19	5.994	23	23	19	0.91304347826087	0.91304347826087	1	1	0.630957344480193	NA	NA	0	0.0175584973209009	0	0	0	FS=0.000	NA	NA	NA	0.91304347826087	0.91304347826087	1
0	1	186846174	.	A	G	NA	44	53	44	50	0	3	1736.77	46	0.78	97	97	46	0.969072164948454	0.969072164948454	1	0.248711340206186	0.630957344480193	NA	0.0976725157564762	0	0.0234920300033765	0	0	0	FS=0.000	NA	NA	NA	0.969072164948454	0.969072164948454	1
0	1	186848148	.	A	G	NA	0	4	0	3	0	1	51.74	2	2.303	4	4	2	0.75	0.75	1	1	0.630957344480193	NA	NA	0	0.237274571724701	0	0	0	FS=0.000	NA	NA	NA	0.75	0.75	1
0	1	186853446	.	G	A	NA	15	5	13	3	2	2	208.85	-0.747	0	20	20	8	0.8	0.8	0.875	0.248710010319917	0.158489319246111	0.747	0.263114868048529	0	0.935500031831863	0	0.5	0	ClippingRankSum=0.747	0.8	0.8	0.875	NA	NA	NA
0	1	186854408	.	A	C	NA	49	63	19	21	30	42	441.77	0.3	0	112	112	39	0.357142857142857	0.357142857142857	0.41025641025641	0.558547829519273	0.000125892541179417	-1.813	0.0314891935963322	0	0.396832242073515	0	0.5	0	ClippingRankSum=-0.814	0.357142857142857	0.357142857142857	0.41025641025641	NA	NA	NA
0	1	186855375	.	G	A	NA	60	7	27	3	33	4	257.77	-2.051	0	67	67	20	0.447761194029851	0.447761194029851	0.45	1	0.01	0.304	0.127277906262915	0	0.999647320119621	0	0.5	0	ClippingRankSum=-0.152	0.447761194029851	0.447761194029851	0.45	NA	NA	NA
0	1	186858893	.	C	G	NA	7	39	5	18	2	21	397.77	-0.267	0	46	46	22	0.5	0.5	0.590909090909091	0.414019663452448	0.00630957344480193	1.469	0.0147749599556169	0	0.216111644633364	0	0.5	0	ClippingRankSum=0.334	0.5	0.5	0.590909090909091	NA	NA	NA
0	1	186870073	.	C	T	NA	11	36	9	16	2	20	661.77	-2.829	0	47	47	29	0.531914893617021	0.531914893617021	0.758620689655172	0.0410167908629187	0.00125892541179417	-0.841	0.0327714728803993	0	0.999808892108874	0	0.5	0	ClippingRankSum=-0.178	0.531914893617021	0.531914893617021	0.758620689655172	NA	NA	NA
0	1	186870221	.	G	C	NA	14	46	8	32	6	14	427.77	-1.833	0	60	60	24	0.666666666666667	0.666666666666667	0.75	0.518830830146916	0.00398107170553497	1.1	0.134104273991081	0	0.998444327293485	0	0.5	0	ClippingRankSum=2.233	0.666666666666667	0.666666666666667	0.75	NA	NA	NA
0	1	186872307	.	A	G	NA	38	39	38	37	0	2	1459.77	37	0.746	77	77	37	0.974025974025974	0.974025974025974	1	0.493506493506493	0.630957344480193	NA	0.0998458704989873	0	0.00674113740987732	0	0	0	FS=0.000	NA	NA	NA	0.974025974025974	0.974025974025974	1
0	1	186888131	.	A	T	NA	15	21	9	11	6	10	565.77	2.359	0	36	36	34	0.555555555555556	0.555555555555556	0.558823529411765	0.741177798197675	0.000398107170553497	0.659	0.0514119268069567	0	0.00727533174243434	0	0.5	0	ClippingRankSum=-1.075	0.555555555555556	0.555555555555556	0.558823529411765	NA	NA	NA
0	1	186899693	.	G	T	NA	32	39	32	37	0	2	1254.77	34	0.811	71	71	34	0.971830985915493	0.971830985915493	1	0.497786720321932	0.630957344480193	NA	0.103244484728534	0	0.0764714442520145	0	0	0	FS=0.000	NA	NA	NA	0.971830985915493	0.971830985915493	1
0	1	186902604	.	T	A	NA	42	10	15	4	27	6	132.77	-2.657	0	52	52	16	0.365384615384615	0.365384615384615	0.375	1	0.0251188643150958	0.271	0.132026056249547	0	0.999999503518329	0	0.5	0	ClippingRankSum=-1.681	0.365384615384615	0.365384615384615	0.375	NA	NA	NA
0	1	186905134	.	G	A	NA	38	50	38	48	0	2	1597.77	44	0.941	88	88	43	0.977272727272727	0.977272727272727	1	0.503657262277952	0.630957344480193	NA	0.0999662315129335	0	0.0991954211052782	0	0	0	FS=0.000	NA	NA	NA	0.977272727272727	0.977272727272727	1
0	1	186905591	.	A	T	NA	40	45	18	19	22	26	528.77	0.539	0	85	85	41	0.435294117647059	0.435294117647059	0.439024390243902	0.829404939065498	7.94328234724282e-05	-1.169	0.167719999829677	0	0.274819577879664	0	0.5	0	ClippingRankSum=0.906	0.435294117647059	0.435294117647059	0.439024390243902	NA	NA	NA
0	1	186918570	.	A	G	NA	12	13	4	8	8	5	131.77	1.268	0	25	25	10	0.48	0.48	0.5	0.237743976309059	0.1	0.336	0.197959327152793	0	0.0576372038192934	0	0.5	0	ClippingRankSum=-0.851	0.48	0.48	0.5	NA	NA	NA
0	1	186921044	.	G	A	NA	6	44	6	37	0	7	616.77	17	2.712	50	50	17	0.86	0.86	1	0.575966697502313	0.630957344480193	NA	0.0623179123317878	0	0.00644286659287556	0	0	0	FS=0.000	NA	NA	NA	0.86	0.86	1
0	1	186922395	.	A	G	NA	16	45	16	40	0	5	992.77	26	1.697	61	61	26	0.918032786885246	0.918032786885246	1	0.313057821566688	0.630957344480193	NA	0.124393560895233	0	0.004656967197184	0	0	0	FS=0.000	NA	NA	NA	0.918032786885246	0.918032786885246	1
0	1	186926458	.	T	C	NA	34	45	14	21	20	24	451.77	3.745	0	79	79	28	0.443037974683544	0.443037974683544	0.5	0.654358457693252	0.00158489319246111	-0.391	0.316549622011185	0	2.52538737653027e-07	0	0.5	0	ClippingRankSum=0.804	0.443037974683544	0.443037974683544	0.5	NA	NA	NA
0	1	186936327	.	T	C	NA	20	44	12	24	8	20	471.77	-0.156	0	64	64	26	0.5625	0.5625	0.576923076923077	0.788493369126912	0.00251188643150958	0.467	0.201996590130869	0	0.502733999542568	0	0.5	0	ClippingRankSum=-0.208	0.5625	0.5625	0.576923076923077	NA	NA	NA
0	1	186937564	.	G	T	NA	0	13	0	7	0	6	68.77	-0.358	0	13	13	5	0.538461538461538	0.538461538461538	0.6	1	0.316227766016838	1.231	NA	0	0.826664976552332	0	0.5	0	ClippingRankSum=0.358	0.538461538461538	0.538461538461538	0.6	NA	NA	NA
0	1	186952017	.	C	T	NA	33	130	6	65	27	65	270.77	1.399	0	163	163	31	0.43558282208589	0.43558282208589	0.387096774193548	0.00139020807698978	0.000794328234724281	-1.805	0.128249172076194	0	0.000138436934166039	0	0.5	0	ClippingRankSum=0.182	0.43558282208589	0.43558282208589	0.387096774193548	NA	NA	NA
0	1	186967613	.	G	T	NA	28	62	18	18	10	44	387.77	-3.305	0	90	90	39	0.4	0.4	0.384615384615385	0.00237325083516721	1e-04	-0.534	0.904407009618643	0	0.999999227642361	0	0.5	0	ClippingRankSum=-0.765	0.4	0.4	0.384615384615385	NA	NA	NA
0	1	186974370	.	T	A	NA	2	29	2	7	0	22	54.77	0.715	0	31	31	11	0.290322580645161	0.290322580645161	0.272727272727273	0.0774193548387097	0.0794328234724281	-0.566	0.248981274620017	0	0.13391674870504	0	0.5	0	ClippingRankSum=-0.382	0.290322580645161	0.290322580645161	0.272727272727273	NA	NA	NA
