# Supplementary material for: GLM-based optimization of NGS data analysis: A case study of Roche 454, Ion Torrent PGM and Illumina NextSeq sequencing data
Source: PLoS One. 2017 Feb 21;12(2):e0171983. doi: 10.1371/journal.pone.0171983 (PMC5319672; doi:10.1371/journal.pone.0171983)
Supplement: S1 Script — (R) [file pone.0171983.s013.R]

library("VariantAnnotation")
library(BSgenome)
library(BSgenome.Hsapiens.UCSC.hg19)
library("Rsamtools")

#define dir2
samplesFile<-file.path(dir2,"SampleNames.txt")
samples<-read.table(samplesFile)

dir<-paste(dir2,"/gatk/annot_filter/",sep="")

#############
#Preparation#
#############

#Strandbias:
counter<-1
strandbias<-list()
for(j in 1:length(samples[,1])){
  vcf<-readVcf(paste(dir,samples[j,1],".passed.Indels.vcf",sep=""),"hg19")
  strandbias[[counter]]<-data.frame(rep("",length(ranges(vcf))),rep(0,length(ranges(vcf))),rep(0,length(ranges(vcf))),rep(0,length(ranges(vcf))),rep(0,length(ranges(vcf))),rep(0,length(ranges(vcf))),rep(0,length(ranges(vcf))),rep(0,length(ranges(vcf))),rep(0,length(ranges(vcf))),stringsAsFactors = F)
  colnames(strandbias[[counter]])<-c("chr","pos","Total+","Total-","Indel+","Indel-","HomopolymerLength","ref+","ref-")
  counter<-counter+1
}

counter<-1
strandbias.snps<-list()
for(j in 1:length(samples[,1])){
  vcf<-readVcf(paste(dir,samples[j,1],".passed.SNPs.vcf",sep=""),"hg19")
  strandbias.snps[[counter]]<-data.frame(rep("",length(ranges(vcf))),rep(0,length(ranges(vcf))),rep(0,length(ranges(vcf))),rep(0,length(ranges(vcf))),rep(0,length(ranges(vcf))),rep(0,length(ranges(vcf))),rep(0,length(ranges(vcf))),rep(0,length(ranges(vcf))),stringsAsFactors = F)
  colnames(strandbias.snps[[counter]])<-c("chr","pos","Total+","Total-","SNP+","SNP-","noSNP+","noSNP-")
  counter<-counter+1
}

#Frequency:
counter<-1
frequency<-list()
for(j in 1:length(samples[,1])){
  vcf<-readVcf(paste(dir,samples[j,1],".passed.Indels.vcf",sep=""),"hg19")
  frequency[[counter]]<-data.frame(chr=NA,pos=NA,No_indel_raw=NA,No_indel_filter1=NA,No_indel_filter2=NA,Indel_raw=NA,Indel_filter1=NA,Indel_filter2=NA,ratio_raw=NA,ratio_filter2=NA)
  counter<-counter+1
}

counter<-1
frequency.snps<-list()
for(j in 1:length(samples[,1])){
  vcf<-readVcf(paste(dir,samples[j,1],".passed.SNPs.vcf",sep=""),"hg19")
  frequency.snps[[counter]]<-data.frame(chr=NA,pos=NA,No_snp_raw=NA,No_snp_filter1=NA,No_snp_filter2=NA,SNP_raw=NA,SNP_filter1=NA,SNP_filter2=NA,ratio_raw=NA,ratio_filter2=NA)
  counter<-counter+1
}

#Indel width:
counter<-1
varw<-list()
for(j in 1:length(samples[,1])){
  vcf<-readVcf(paste(dir,samples[j,1],".passed.Indels.vcf",sep=""),"hg19")
  varw[[counter]]<-data.frame(rep("",length(ranges(vcf))),rep(0,length(ranges(vcf))),rep(0,length(ranges(vcf))),rep(0,length(ranges(vcf))),rep(0,length(ranges(vcf))),rep(0,length(ranges(vcf))),rep(0,length(ranges(vcf))),rep(0,length(ranges(vcf))),rep(0,length(ranges(vcf))),rep(0,length(ranges(vcf))),rep(0,length(ranges(vcf))),rep(0,length(ranges(vcf))),rep(0,length(ranges(vcf))),rep(0,length(ranges(vcf))),rep(0,length(ranges(vcf))),rep(0,length(ranges(vcf))),rep(0,length(ranges(vcf))),rep(0,length(ranges(vcf))),rep(0,length(ranges(vcf))),rep(0,length(ranges(vcf))),rep(0,length(ranges(vcf))),rep(0,length(ranges(vcf))),rep(0,length(ranges(vcf))),rep(0,length(ranges(vcf))),rep(0,length(ranges(vcf))),rep(0,length(ranges(vcf))),rep(0,length(ranges(vcf))),rep(0,length(ranges(vcf))),rep(0,length(ranges(vcf))),rep(0,length(ranges(vcf))),rep(0,length(ranges(vcf))),rep(0,length(ranges(vcf))),rep(0,length(ranges(vcf))),rep(0,length(ranges(vcf))),rep(0,length(ranges(vcf))),rep(0,length(ranges(vcf))),rep(0,length(ranges(vcf))),rep(0,length(ranges(vcf))),rep(0,length(ranges(vcf))),rep(0,length(ranges(vcf))),rep(0,length(ranges(vcf))),rep(0,length(ranges(vcf))),rep(0,length(ranges(vcf))),rep(0,length(ranges(vcf))),rep(0,length(ranges(vcf))),rep(0,length(ranges(vcf))),rep(0,length(ranges(vcf))),rep(0,length(ranges(vcf))),rep(0,length(ranges(vcf))),rep(0,length(ranges(vcf))),rep(0,length(ranges(vcf))),rep(0,length(ranges(vcf))),rep(0,length(ranges(vcf))),rep(0,length(ranges(vcf))),rep(0,length(ranges(vcf))),rep(0,length(ranges(vcf))),stringsAsFactors=F)
  colnames(varw[[counter]])<-c("chr","pos","I1","I2","I3","I4","I5","I6","I7","I8","I9","I10","I11","I12","I13","I14","I15","I16","I17","I18","I19","I20","I21","I22","I23","I24","I25+","D1","D2","D3","D4","D5","D6","D7","D8","D9","D10","D11","D12","D13","D14","D15","D16","D17","D18","D19","D20","D21","D22","D23","D24","D25+","0","var","dev","varw2")
  counter<-counter+1
}

#Read position:
counter<-1
readPos<-list()
for(j in 1:length(samples[,1])){
  vcf<-readVcf(paste(dir,samples[j,1],".passed.Indels.vcf",sep=""),"hg19")
  readPos[[counter]]<-data.frame(rep("",length(ranges(vcf))),rep(0,length(ranges(vcf))),rep(0,length(ranges(vcf))),rep(0,length(ranges(vcf))),rep(0,length(ranges(vcf))),rep(0,length(ranges(vcf))),rep(0,length(ranges(vcf))),rep(0,length(ranges(vcf))),rep(0,length(ranges(vcf))),rep(0,length(ranges(vcf))),rep(0,length(ranges(vcf))),rep(0,length(ranges(vcf))),rep(0,length(ranges(vcf))),rep(0,length(ranges(vcf))),rep(0,length(ranges(vcf))),rep(0,length(ranges(vcf))),rep(0,length(ranges(vcf))),rep(0,length(ranges(vcf))),rep(0,length(ranges(vcf))),rep(0,length(ranges(vcf))),rep(0,length(ranges(vcf))),rep(0,length(ranges(vcf))),rep(0,length(ranges(vcf))),stringsAsFactors=F)
  colnames(readPos[[counter]])<-c("chr","pos","RefReads","Ref+","Ref-","TotalIndels","Indels+","Indels-","PosRefMean","Pos+Mean","Pos-Mean","PosRefVar","Pos+Var","Pos-Var","PosTotalMeanVariant","Pos+MeanVariant","Pos-MeanVariant","PosTotalVarVariant","Pos+VarVariant","Pos-VarVariant","Wilcoxon_total","Wilcoxon_plus","Wilcoxon_minus")
  counter<-counter+1
}

counter<-1
readPos.snps<-list()
for(j in 1:length(samples[,1])){
  vcf<-readVcf(paste(dir,samples[j,1],".passed.SNPs.vcf",sep=""),"hg19")
  readPos.snps[[counter]]<-data.frame(rep("",length(ranges(vcf))),rep(0,length(ranges(vcf))),rep(0,length(ranges(vcf))),rep(0,length(ranges(vcf))),rep(0,length(ranges(vcf))),rep(0,length(ranges(vcf))),rep(0,length(ranges(vcf))),rep(0,length(ranges(vcf))),rep(0,length(ranges(vcf))),rep(0,length(ranges(vcf))),rep(0,length(ranges(vcf))),rep(0,length(ranges(vcf))),rep(0,length(ranges(vcf))),rep(0,length(ranges(vcf))),rep(0,length(ranges(vcf))),rep(0,length(ranges(vcf))),rep(0,length(ranges(vcf))),rep(0,length(ranges(vcf))),rep(0,length(ranges(vcf))),rep(0,length(ranges(vcf))),rep(0,length(ranges(vcf))),rep(0,length(ranges(vcf))),rep(0,length(ranges(vcf))),stringsAsFactors=F)
  colnames(readPos.snps[[counter]])<-c("chr","pos","RefReads","Ref+","Ref-","TotalSNVs","SNVs+","SNVs-","PosRefMean","Pos+Mean","Pos-Mean","PosRefVar","Pos+Var","Pos-Var","PosTotalMeanVariant","Pos+MeanVariant","Pos-MeanVariant","PosTotalVarVariant","Pos+VarVariant","Pos-VarVariant","Wilcoxon_total","Wilcoxon_plus","Wilcoxon_minus")
  counter<-counter+1
}

#Base quality:
counter<-1
quality<-list()
for(j in 1:length(samples[,1])){
  vcf<-readVcf(paste(dir,samples[j,1],".passed.Indels.vcf",sep=""),"hg19")
  quality[[counter]]<-data.frame(rep("",length(ranges(vcf))),rep(0,length(ranges(vcf))),rep(0,length(ranges(vcf))),rep(0,length(ranges(vcf))),rep(0,length(ranges(vcf))),rep(0,length(ranges(vcf))),rep(0,length(ranges(vcf))),rep(0,length(ranges(vcf))),rep(0,length(ranges(vcf))),rep(0,length(ranges(vcf))),rep(0,length(ranges(vcf))),rep(0,length(ranges(vcf))),rep(0,length(ranges(vcf))),stringsAsFactors=F)
  colnames(quality[[counter]])<-c("chr","pos","RefReads","Ref+","Ref-","TotalIndels","Indels+","Indels-","Qual+Mean","Qual+Var","Qual-Mean","Qual-Var")
  counter<-counter+1
}

counter<-1
quality.snps<-list()
for(j in 1:length(samples[,1])){
  vcf<-readVcf(paste(dir,samples[j,1],".passed.SNPs.vcf",sep=""),"hg19")
  quality.snps[[counter]]<-data.frame(rep("",length(ranges(vcf))),rep(0,length(ranges(vcf))),rep(0,length(ranges(vcf))),rep(0,length(ranges(vcf))),rep(0,length(ranges(vcf))),rep(0,length(ranges(vcf))),rep(0,length(ranges(vcf))),rep(0,length(ranges(vcf))),rep(0,length(ranges(vcf))),rep(0,length(ranges(vcf))),rep(0,length(ranges(vcf))),rep(0,length(ranges(vcf))),rep(0,length(ranges(vcf))),stringsAsFactors=F)
  colnames(quality.snps[[counter]])<-c("chr","pos","RefReads","Ref+","Ref-","TotalSNVs","SNVs+","SNVs-","Qual+Mean","Qual+Var","Qual-Mean","Qual-Var","Wilcoxon_less")
  counter<-counter+1
}


##########
#Pipeline#
##########
counter<-0

for(j in 1:length(samples[,1])){
  message("Sample ",j," out of ",length(samples[,1]))
  counter<-counter+1
  
  vcf<-readVcf(paste(dir,samples[j,1],".passed.vcf",sep=""),"hg19")
  bamFile<-file.path(paste(dir2,"/gatk/bam/",samples[j,1],".bam",sep=""))
  
  vcf_info<-rowRanges(vcf)
  vcf_info2<-ranges(vcf)
  chr<-seqnames(vcf_info)
  vcf_ref<-rowRanges(vcf)$REF
  vcf_alt<-rowRanges(vcf)$ALT
  vcfFile<-file.path(paste(dir2,"/gatk/annot_filter/",samples[j,1],".passed.vcf",sep=""))
  vcf2<-read.table(vcfFile,header=F,stringsAsFactors=F)
  nindels<-0
  
  for(i in 1:length(chr)){
    message("Mutation ",i, " out of ",length(chr))
    start<-c(vcf2[i,2])
    if(nchar(as.character(vcf2[i,4]))>1||(nchar(as.character(vcf2[i,5]))>1&&vcountPattern(",",as.character(vcf2[i,5]))==0||vcountPattern(",",as.character(vcf2[i,5]))==1&&nchar(strsplit(as.character(vcf2[i,5]),split=",")[[1]][1])>1&&nchar(strsplit(as.character(vcf2[i,5]),split=",")[[1]][2])>1)){
      start<-start+1
      nindels<-nindels+1
    }
    
    bamFile<-file.path(paste(dir,"../bam/",samples[j,1],".bam",sep=""))
    what<-c("rname","pos","strand","seq","cigar","qual","mapq")
    which<-GRanges(seqnames=chr[i],ranges=IRanges(c(start),c(start)))
    param<-ScanBamParam(what=what,which=which)
    
    bam<-scanBam(bamFile,index=file.path(paste(dir,"../bam/",sep=""),samples[j,1]),param=param)
    
    bam_info_rname<-bam[[1]]$rname
    bam_info_pos<-bam[[1]]$pos
    bam_info_strand<-bam[[1]]$strand
    bam_info_seq<-bam[[1]]$seq
    bam_info_cigar<-bam[[1]]$cigar
    bam_info_qual<-PhredQuality(bam[[1]]$qual)
    bam_info_mapq<-bam[[1]]$mapq
    
    ref<-Hsapiens[[paste("chr",vcf2[i,1],sep="")]][start]
    
    del_call<-NA
    if(vcountPattern(",",vcf2[i,5])==0){
      if(nchar(vcf2[i,4])>nchar(vcf2[i,5])){
        del_call<-T
      }
      if(nchar(vcf2[i,4])<nchar(vcf2[i,5])){
        del_call<-F
      }
    }
    if(vcountPattern(",",vcf2[i,5])>0){
      pos_comma<-gregexpr(pattern=',',vcf2[i,5])[[1]][1]
      if(nchar(vcf2[i,4])>nchar(substring(vcf2[i,5],1,pos_comma-1))&&nchar(vcf2[i,4])>nchar(substring(vcf2[i,5],pos_comma+1,nchar(vcf2[i,5])))){
        del_call<-T
      }
      if(nchar(vcf2[i,4])<nchar(substring(vcf2[i,5],1,pos_comma-1))&&nchar(vcf2[i,4])<nchar(substring(vcf2[i,5],pos_comma+1,nchar(vcf2[i,5])))){
        del_call<-F
      }
      if(nchar(vcf2[i,4])>nchar(substring(vcf2[i,5],1,pos_comma-1))&&nchar(vcf2[i,4])<nchar(substring(vcf2[i,5],pos_comma+1,nchar(vcf2[i,5])))
         ||nchar(vcf2[i,4])<nchar(substring(vcf2[i,5],1,pos_comma-1))&&nchar(vcf2[i,4])>nchar(substring(vcf2[i,5],pos_comma+1,nchar(vcf2[i,5])))){
          del_call<-T
      }
    }
    
    posplusvar<-rep(0,10000)
    posminusvar<-rep(0,10000)
    postotalvar<-rep(0,10000)
    posplusnvar<-rep(0,10000)
    posminusnvar<-rep(0,10000)
    postotalnvar<-rep(0,10000)
    countplus<-0
    countminus<-0  
    countplusvar<-0
    countminusvar<-0
    
    posplusvar.snps<-rep(0,10000)
    posminusvar.snps<-rep(0,10000)
    postotalvar.snps<-rep(0,10000)
    posplusnvar.snps<-rep(0,10000)
    posminusnvar.snps<-rep(0,10000)
    postotalnvar.snps<-rep(0,10000)
    countplus.snps<-0
    countminus.snps<-0  
    countplusvar.snps<-0
    countminusvar.snps<-0 
    
    qualplus<-rep(0,10000)
    qualminus<-rep(0,10000)
    qualplusvar<-rep(0,10000)
    qualminusvar<-rep(0,10000)
    countplus.qual<-0
    countminus.qual<-0  
    countplusvar.qual<-0
    countminusvar.qual<-0 
    
    qualplus.snps<-rep(0,10000)
    qualminus.snps<-rep(0,10000)
    qualplusvar.snps<-rep(0,10000)
    qualminusvar.snps<-rep(0,10000)
    countplus.qual.snps<-0
    countminus.qual.snps<-0  
    countplusvar.qual.snps<-0
    countminusvar.qual.snps<-0 
    #k<-3
    #bam_info_cigar[1:20]
    if(length(bam_info_rname)>0){
      for(k in 1:length(bam_info_rname)){ 
        dif<-0
        dif2<-0
        match<-F
        found_snp<-F
        found_indel<-F
        del_bam<-F
        insert_length<-1
        
        if(vcountPattern("I",bam_info_cigar[k])==0&&vcountPattern("D",bam_info_cigar[k])==0&&vcountPattern("N",bam_info_cigar[k])==0&&vcountPattern("S",bam_info_cigar[k])==0&&vcountPattern("H",bam_info_cigar[k])==0&&vcountPattern("P",bam_info_cigar[k])==0&&vcountPattern("X",bam_info_cigar[k])==0){
          match<-T        
        }
        
        if(vcountPattern("I",bam_info_cigar[k])>0||vcountPattern("D",bam_info_cigar[k])>0||vcountPattern("N",bam_info_cigar[k])>0||vcountPattern("S",bam_info_cigar[k])>0||vcountPattern("H",bam_info_cigar[k])>0||vcountPattern("P",bam_info_cigar[k])>0||vcountPattern("X",bam_info_cigar[k])>0){
          pointer<-bam_info_pos[k]        
          
          while(pointer<=start&&found_snp==F&&found_indel==F&&nchar(bam_info_cigar[k])>=2){
            shifted<-F
            #1-9 bases
            #"M"
            if(pointer<=start&&found_snp==F&&found_indel==F&&nchar(bam_info_cigar[k])>=2&&shifted==F&&vcountPattern(substr(bam_info_cigar[k],2,2),"1,2,3,4,5,6,7,8,9,0")==0&&vcountPattern(substr(bam_info_cigar[k],2,2),"M")>0){
              add<-as.integer(substr(bam_info_cigar[k],1,1))
              pointer<-pointer+add
              bam_info_cigar[k]<-substr(bam_info_cigar[k],3,1000)
              shifted<-T
              if(pointer>start){
                found_snp=T
              }
            }
            #"I"
            if(pointer<=start&&found_snp==F&&found_indel==F&&nchar(bam_info_cigar[k])>=2&&shifted==F&&vcountPattern(substr(bam_info_cigar[k],2,2),"1,2,3,4,5,6,7,8,9,0")==0&&vcountPattern(substr(bam_info_cigar[k],2,2),"I")>0){
              add<-as.integer(substr(bam_info_cigar[k],1,1))
              dif<-dif+add
              bam_info_cigar[k]<-substr(bam_info_cigar[k],3,1000)
              shifted<-T
              if((pointer+add)>start&&!is.na(del_call)&&del_call==F){
                insert_length<-pointer+add-start
                dif<-dif-add
                del_bam<-F
                found_indel<-T
                if(add<25){
                  varw[[counter]][nindels,(add+2)]<-varw[[counter]][nindels,(add+2)]+1
                }
                if(add>=25){
                  varw[[counter]][nindels,27]<-varw[[counter]][nindels,27]+1
                }
              }
            }
            #"D"
            if(pointer<=start&&found_snp==F&&found_indel==F&&nchar(bam_info_cigar[k])>=2&&shifted==F&&vcountPattern(substr(bam_info_cigar[k],2,2),"1,2,3,4,5,6,7,8,9,0")==0&&vcountPattern(substr(bam_info_cigar[k],2,2),"D")>0){
              add<-as.integer(substr(bam_info_cigar[k],1,1))
              dif<-dif-add
              dif2<-dif2-add
              pointer<-pointer+add
              bam_info_cigar[k]<-substr(bam_info_cigar[k],3,1000)
              shifted<-T
              if(pointer>start){
                found_indel<-T
                del_bam<-T
                if(add<25){
                  varw[[counter]][nindels,(add+27)]<-varw[[counter]][nindels,(add+27)]+1
                }
                if(add>=25){
                  varw[[counter]][nindels,52]<-varw[[counter]][nindels,52]+1
                }
              }
            }
            #"S"
            if(pointer<=start&&found_snp==F&&found_indel==F&&nchar(bam_info_cigar[k])>=2&&shifted==F&&vcountPattern(substr(bam_info_cigar[k],2,2),"1,2,3,4,5,6,7,8,9,0")==0&&vcountPattern(substr(bam_info_cigar[k],2,2),"S")==1){
              add<-as.integer(substr(bam_info_cigar[k],1,1))
              dif<-dif+add
              dif2<-dif2+add
              pointer<-pointer+add
              bam_info_cigar[k]<-substr(bam_info_cigar[k],3,1000)
              shifted<-T
            }
            
            #10-99 bases
            #"M"
            if(pointer<=start&&found_snp==F&&found_indel==F&&nchar(bam_info_cigar[k])>=3&&shifted==F&&vcountPattern(substr(bam_info_cigar[k],3,3),"1,2,3,4,5,6,7,8,9,0")==0&&vcountPattern(substr(bam_info_cigar[k],3,3),"M")>0){
              add<-as.integer(substr(bam_info_cigar[k],1,2))
              pointer<-pointer+add
              bam_info_cigar[k]<-substr(bam_info_cigar[k],4,1000)
              shifted<-T
              if(pointer>start){
                found_snp=T
              }
            }
            #"I"
            if(pointer<=start&&found_snp==F&&found_indel==F&&nchar(bam_info_cigar[k])>=3&&shifted==F&&vcountPattern(substr(bam_info_cigar[k],3,3),"1,2,3,4,5,6,7,8,9,0")==0&&vcountPattern(substr(bam_info_cigar[k],3,3),"I")>0){
              add<-as.integer(substr(bam_info_cigar[k],1,2))
              dif<-dif+add
              bam_info_cigar[k]<-substr(bam_info_cigar[k],4,1000)
              shifted<-T
              if((pointer+add)>start&&!is.na(del_call)&&del_call==F){
                insert_length<-pointer+add-start
                dif<-dif-add
                found_indel<-T
                del_bam<-F
                if(add<25){
                  varw[[counter]][nindels,(add+2)]<-varw[[counter]][nindels,(add+2)]+1
                }
                if(add>=25){
                  varw[[counter]][nindels,27]<-varw[[counter]][nindels,27]+1
                }
              }
            }
            #"D"
            if(pointer<=start&&found_snp==F&&found_indel==F&&nchar(bam_info_cigar[k])>=3&&shifted==F&&vcountPattern(substr(bam_info_cigar[k],3,3),"1,2,3,4,5,6,7,8,9,0")==0&&vcountPattern(substr(bam_info_cigar[k],3,3),"D")>0){
              add<-as.integer(substr(bam_info_cigar[k],1,2))
              dif<-dif-add
              dif2<-dif2-add
              pointer<-pointer+add
              bam_info_cigar[k]<-substr(bam_info_cigar[k],4,1000)
              shifted<-T
              if(pointer>start){
                found_indel<-T
                del_bam<-T
                if(add<25){
                  varw[[counter]][nindels,(add+27)]<-varw[[counter]][nindels,(add+27)]+1
                }
                if(add>=25){
                  varw[[counter]][nindels,52]<-varw[[counter]][nindels,52]+1
                }
              }
            }
            #"S"
            if(pointer<=start&&found_snp==F&&found_indel==F&&nchar(bam_info_cigar[k])>=3&&shifted==F&&vcountPattern(substr(bam_info_cigar[k],3,3),"1,2,3,4,5,6,7,8,9,0")==0&&vcountPattern(substr(bam_info_cigar[k],3,3),"S")==1){
              add<-as.integer(substr(bam_info_cigar[k],1,2))
              dif<-dif+add
              dif2<-dif2+add
              pointer<-pointer+add
              bam_info_cigar[k]<-substr(bam_info_cigar[k],4,1000)
              shifted<-T
            }
            
            #100-999 bases
            #"M"
            if(pointer<=start&&found_snp==F&&found_indel==F&&nchar(bam_info_cigar[k])>=4&&shifted==F&&vcountPattern(substr(bam_info_cigar[k],4,4),"1,2,3,4,5,6,7,8,9,0")==0&&vcountPattern(substr(bam_info_cigar[k],4,4),"M")>0){
              add<-as.integer(substr(bam_info_cigar[k],1,3))
              pointer<-pointer+add
              bam_info_cigar[k]<-substr(bam_info_cigar[k],5,1000)
              shifted<-T
              if(pointer>start){
                found_snp=T
              }
            }
            #"I"
            if(pointer<=start&&found_snp==F&&found_indel==F&&nchar(bam_info_cigar[k])>=4&&shifted==F&&vcountPattern(substr(bam_info_cigar[k],4,4),"1,2,3,4,5,6,7,8,9,0")==0&&vcountPattern(substr(bam_info_cigar[k],4,4),"I")>0){
              add<-as.integer(substr(bam_info_cigar[k],1,3))
              dif<-dif+add
              bam_info_cigar[k]<-substr(bam_info_cigar[k],5,1000)
              shifted<-T
              if((pointer+add)>start&&!is.na(del_call)&&del_call==F){
                insert_length<-pointer+add-start
                dif<-dif-add
                found_indel<-T
                del_bam<-F
              }
            }
            #"D"
            if(pointer<=start&&found_snp==F&&found_indel==F&&nchar(bam_info_cigar[k])>=4&&shifted==F&&vcountPattern(substr(bam_info_cigar[k],4,4),"1,2,3,4,5,6,7,8,9,0")==0&&vcountPattern(substr(bam_info_cigar[k],4,4),"D")>0){
              add<-as.integer(substr(bam_info_cigar[k],1,3))
              dif<-dif-add
              dif2<-dif2-add
              pointer<-pointer+add
              bam_info_cigar[k]<-substr(bam_info_cigar[k],5,1000)
              shifted<-T
              if(pointer>start){
                found_indel<-T
                del_bam<-T
              }
            }
            #"S"
            if(pointer<=start&&found_snp==F&&found_indel==F&&nchar(bam_info_cigar[k])>=4&&shifted==F&&vcountPattern(substr(bam_info_cigar[k],4,4),"1,2,3,4,5,6,7,8,9,0")==0&&vcountPattern(substr(bam_info_cigar[k],4,4),"S")==1){
              add<-as.integer(substr(bam_info_cigar[k],1,3))
              dif<-dif+add
              dif2<-dif2+add
              pointer<-pointer+add
              bam_info_cigar[k]<-substr(bam_info_cigar[k],5,1000)
              shifted<-T
            }
            
            #1000-9999 bases
            #"M"
            if(pointer<=start&&found_snp==F&&found_indel==F&&nchar(bam_info_cigar[k])>=5&&shifted==F&&vcountPattern(substr(bam_info_cigar[k],5,5),"1,2,3,4,5,6,7,8,9,0")==0&&vcountPattern(substr(bam_info_cigar[k],5,5),"M")>0){
              add<-as.integer(substr(bam_info_cigar[k],1,4))
              pointer<-pointer+add
              bam_info_cigar[k]<-substr(bam_info_cigar[k],6,1000)
              shifted<-T
              if(pointer>start){
                found_snp=T
              }
            }
            #"I"
            if(pointer<=start&&found_snp==F&&found_indel==F&&nchar(bam_info_cigar[k])>=5&&shifted==F&&vcountPattern(substr(bam_info_cigar[k],5,5),"1,2,3,4,5,6,7,8,9,0")==0&&vcountPattern(substr(bam_info_cigar[k],5,5),"I")>0){
              add<-as.integer(substr(bam_info_cigar[k],1,4))
              dif<-dif+add
              bam_info_cigar[k]<-substr(bam_info_cigar[k],6,1000)
              shifted<-T
              if((pointer+add)>start&&!is.na(del_call)&&del_call==F){
                insert_length<-pointer+add-start
                dif<-dif-add
                found_indel<-T
                del_bam<-F
              }
            }
            #"D"
            if(pointer<=start&&found_snp==F&&found_indel==F&&nchar(bam_info_cigar[k])>=5&&shifted==F&&vcountPattern(substr(bam_info_cigar[k],5,5),"1,2,3,4,5,6,7,8,9,0")==0&&vcountPattern(substr(bam_info_cigar[k],5,5),"D")>0){
              add<-as.integer(substr(bam_info_cigar[k],1,4))
              dif<-dif-add
              dif2<-dif2-add
              pointer<-pointer+add
              bam_info_cigar[k]<-substr(bam_info_cigar[k],6,1000)
              shifted<-T
              if(pointer>start){
                found_indel<-T
                del_bam<-T
              }
            }
            #"S"
            if(pointer<=start&&found_snp==F&&found_indel==F&&nchar(bam_info_cigar[k])>=5&&shifted==F&&vcountPattern(substr(bam_info_cigar[k],5,5),"1,2,3,4,5,6,7,8,9,0")==0&&vcountPattern(substr(bam_info_cigar[k],5,5),"S")==1){
              add<-as.integer(substr(bam_info_cigar[k],1,4))
              dif<-dif+add
              dif2<-dif2+add
              pointer<-pointer+add
              bam_info_cigar[k]<-substr(bam_info_cigar[k],6,1000)
              shifted<-T
            }
          }
        }
        
        pos<-start+dif-bam_info_pos[k]+1
        pos_mismatch<-pos
        pos_qual<-start+dif-bam_info_pos[k]+1
        
        #Base quality:
        qual<-encoding(bam_info_qual)[unlist(strsplit(as.character(bam_info_qual[[k]]),split=""))]+33
        
        #Strandbias and read position and base quality
        if(bam_info_strand[k]=="+"){
          if(!is.na(del_call)){
            strandbias[[counter]][nindels,3]<-sum(strandbias[[counter]][nindels,3],1,na.rm=T)
            if(found_indel==T&&del_call==del_bam){
              strandbias[[counter]][nindels,5]<-sum(strandbias[[counter]][nindels,5],1,na.rm=T)
            }
            if(!is.na(del_call)&&found_indel==F&&ref==subseq(bam_info_seq[k],start=pos_mismatch,end=pos_mismatch)){
              strandbias[[counter]][nindels,8]<-sum(strandbias[[counter]][nindels,8],1,na.rm=T)
            }
            
            relPos<-pos_mismatch/width(bam_info_seq[k])
            if(found_indel==T&&del_call==del_bam){
              countplusvar<-countplusvar+1
              readPos[[counter]][nindels,16]<-sum(readPos[[counter]][nindels,16],relPos,na.rm=T)
              readPos[[counter]][nindels,15]<-sum(readPos[[counter]][nindels,15],relPos,na.rm=T)
              posplusvar[countplusvar]<-relPos
              postotalvar[(countplusvar+countminusvar)]<-relPos
            }
            if(!is.na(del_call)&&found_indel==F&&ref==subseq(bam_info_seq[k],start=pos_mismatch,end=pos_mismatch)){
              countplus<-countplus+1        
              readPos[[counter]][nindels,10]<-sum(readPos[[counter]][nindels,10],relPos,na.rm=T)
              readPos[[counter]][nindels,9]<-sum(readPos[[counter]][nindels,9],relPos,na.rm=T)
              postotalnvar[countplus+countminus]<-relPos
              posplusnvar[countplus]<-relPos
            }
            
            if(found_indel==T&&del_call==del_bam){
              countplusvar.qual<-countplusvar.qual+1
              qualplusvar[countplusvar.qual]<-NA
            }
            if(!is.na(del_call)&&found_indel==F&&ref==subseq(bam_info_seq[k],start=pos_mismatch,end=pos_mismatch)){
              countplus.qual<-countplus.qual+1
              qualplus[countplus.qual]<-qual[pos_mismatch]
            }
          }
          if(is.na(del_call)&&(found_snp==T||match==T)){
            strandbias.snps[[counter]][i-nindels,3]<-sum(strandbias.snps[[counter]][i-nindels,3],1,na.rm=T)
            if(as.character(vcf_alt[[i]][1])==substr(bam_info_seq[k],pos_mismatch,pos_mismatch)){
              strandbias.snps[[counter]][i-nindels,5]<-sum(strandbias.snps[[counter]][i-nindels,5],1,na.rm=T)
            }
            if(as.character(vcf_ref[[i]][1])==substr(bam_info_seq[k],pos_mismatch,pos_mismatch)){
              strandbias.snps[[counter]][i-nindels,7]<-sum(strandbias.snps[[counter]][i-nindels,7],1,na.rm=T)
            }
            
            relPos<-(start+dif-bam_info_pos[k]+1)/width(bam_info_seq[k])
            if(vcf_alt[[i]][1]==subseq(bam_info_seq[k],start=pos_mismatch,end=pos_mismatch)){
              countplusvar.snps<-countplusvar.snps+1
              readPos.snps[[counter]][i-nindels,16]<-sum(readPos.snps[[counter]][i-nindels,16],relPos,na.rm=T)
              readPos.snps[[counter]][i-nindels,15]<-sum(readPos.snps[[counter]][i-nindels,15],relPos,na.rm=T)
              posplusvar.snps[countplusvar.snps]<-relPos
              postotalvar.snps[(countplusvar.snps+countminusvar.snps)]<-relPos
            }
            if(as.character(vcf_ref[[i]][1])==substr(bam_info_seq[k],pos_mismatch,pos_mismatch)){
              countplus.snps<-countplus.snps+1
              readPos.snps[[counter]][i-nindels,10]<-sum(readPos.snps[[counter]][i-nindels,10],relPos,na.rm=T)
              readPos.snps[[counter]][i-nindels,9]<-sum(readPos.snps[[counter]][i-nindels,9],relPos,na.rm=T)
              postotalnvar.snps[countplus.snps+countminus.snps]<-relPos
              posplusnvar.snps[countplus.snps]<-relPos
            }
            
            if(ref!=subseq(bam_info_seq[k],start=pos_mismatch,end=pos_mismatch)){
              countplusvar.qual.snps<-countplusvar.qual.snps+1
              qualplusvar.snps[countplusvar.qual.snps]<-qual[pos_mismatch]
            }
            if(ref==subseq(bam_info_seq[k],start=pos_mismatch,end=pos_mismatch)){
              countplus.qual.snps<-countplus.qual.snps+1
              qualplus.snps[countplus.qual.snps]<-qual[pos_mismatch]
            }
          }
        }      
        if(bam_info_strand[k]=="-"){
          if(!is.na(del_call)){
            strandbias[[counter]][nindels,4]<-sum(strandbias[[counter]][nindels,4],1,na.rm=T)
            if(found_indel==T&&del_call==del_bam){
              strandbias[[counter]][nindels,6]<-sum(strandbias[[counter]][nindels,6],1,na.rm=T)
            }
            if(!is.na(del_call)&&found_indel==F&&ref==subseq(bam_info_seq[k],start=pos_mismatch,end=pos_mismatch)){
              strandbias[[counter]][nindels,9]<-sum(strandbias[[counter]][nindels,9],1,na.rm=T)
            }
            
            relPos<-1-pos_mismatch/width(bam_info_seq[k])
            if(found_indel==T&&del_call==del_bam){
              countminusvar<-countminusvar+1
              readPos[[counter]][nindels,17]<-sum(readPos[[counter]][nindels,17],relPos,na.rm=T)
              readPos[[counter]][nindels,15]<-sum(readPos[[counter]][nindels,15],relPos,na.rm=T)
              posminusvar[countminusvar]<-relPos
              postotalvar[(countplusvar+countminusvar)]<-relPos
            }
            if(!is.na(del_call)&&found_indel==F&&ref==subseq(bam_info_seq[k],start=pos_mismatch,end=pos_mismatch)){
              countminus<-countminus+1
              readPos[[counter]][nindels,11]<-sum(readPos[[counter]][nindels,11],relPos,na.rm=T)
              readPos[[counter]][nindels,9]<-sum(readPos[[counter]][nindels,9],relPos,na.rm=T)
              postotalnvar[countplus+countminus]<-relPos
              posminusnvar[countminus]<-relPos
            }
            
            if(found_indel==T&&del_call==del_bam){
              countminusvar.qual<-countminusvar.qual+1
              qualminusvar[countminusvar.qual]<-NA
            }
            if(!is.na(del_call)&&found_indel==F&&ref==subseq(bam_info_seq[k],start=pos_mismatch,end=pos_mismatch)){
              countminus.qual<-countminus.qual+1
              qualminus[countminus.qual]<-qual[pos_mismatch]
            }
          }
          if(is.na(del_call)&&(found_snp==T||match==T)){
            strandbias.snps[[counter]][i-nindels,4]<-sum(strandbias.snps[[counter]][i-nindels,4],1,na.rm=T)
            if(as.character(vcf_alt[[i]][1])==substr(bam_info_seq[k],pos_mismatch,pos_mismatch)){
              strandbias.snps[[counter]][i-nindels,6]<-sum(strandbias.snps[[counter]][i-nindels,6],1,na.rm=T)
            }
            if(as.character(vcf_ref[[i]][1])==substr(bam_info_seq[k],pos_mismatch,pos_mismatch)){
              strandbias.snps[[counter]][i-nindels,8]<-sum(strandbias.snps[[counter]][i-nindels,8],1,na.rm=T)
            }
            
            relPos<-1-pos_mismatch/width(bam_info_seq[k])
            if(as.character(vcf_alt[[i]][1])==substr(bam_info_seq[k],pos_mismatch,pos_mismatch)){
              countminusvar.snps<-countminusvar.snps+1
              readPos.snps[[counter]][i-nindels,17]<-sum(readPos.snps[[counter]][i-nindels,17],relPos,na.rm=T)
              readPos.snps[[counter]][i-nindels,15]<-sum(readPos.snps[[counter]][i-nindels,15],relPos,na.rm=T)
              posminusvar.snps[countminusvar.snps]<-relPos
              postotalvar.snps[(countplusvar.snps+countminusvar.snps)]<-relPos
            }
            if(as.character(vcf_ref[[i]][1])==substr(bam_info_seq[k],pos_mismatch,pos_mismatch)){
              countminus.snps<-countminus.snps+1
              readPos.snps[[counter]][i-nindels,11]<-sum(readPos.snps[[counter]][i-nindels,11],relPos,na.rm=T)
              readPos.snps[[counter]][i-nindels,9]<-sum(readPos.snps[[counter]][i-nindels,9],relPos,na.rm=T)
              postotalnvar.snps[countplus.snps+countminus.snps]<-relPos
              posminusnvar.snps[countminus.snps]<-relPos
            }
            
            if(ref!=subseq(bam_info_seq[k],start=pos_mismatch,end=pos_mismatch)){
              countminusvar.qual.snps<-countminusvar.qual.snps+1
              qualminusvar.snps[countminusvar.qual.snps]<-qual[pos_mismatch]
            }
            if(ref==subseq(bam_info_seq[k],start=pos_mismatch,end=pos_mismatch)){
              countminus.qual.snps<-countminus.qual.snps+1
              qualminus.snps[countminus.qual.snps]<-qual[pos_mismatch]
            }
          }
        }    
        
        #Frequency:
        if(!is.na(del_call)&&found_indel==F&&ref==subseq(bam_info_seq[k],start=pos_mismatch,end=pos_mismatch)){
          frequency[[counter]][nindels,3]<-sum(frequency[[counter]][nindels,3],1,na.rm=T)
        }
        if(!is.na(del_call)&&found_indel==T&&del_call==del_bam){
          frequency[[counter]][nindels,6]<-sum(frequency[[counter]][nindels,6],1,na.rm=T)
        }
        if(is.na(del_call)&&(found_snp==T||match==T)&&as.character(vcf_ref[[i]][1])==substr(bam_info_seq[k],pos_mismatch,pos_mismatch)){
          frequency.snps[[counter]][i-nindels,3]<-sum(frequency.snps[[counter]][i-nindels,3],1,na.rm=T)
        }
        if(is.na(del_call)&&(found_snp==T||match==T)&&as.character(vcf_alt[[i]][1])==substr(bam_info_seq[k],pos_mismatch,pos_mismatch)){
          frequency.snps[[counter]][i-nindels,6]<-sum(frequency.snps[[counter]][i-nindels,6],1,na.rm=T)
        }
        
        #Indel width:
        if(!is.na(del_call)&&found_indel==F){
          varw[[counter]][nindels,53]<-varw[[counter]][nindels,53]+1
        }
        
      }
      
      #Strandbias:    
      if(!is.na(del_call)){
        strandbias[[counter]][nindels,1]<-as.character(chr[i])
        strandbias[[counter]][nindels,2]<-start-1
        chromosome<-paste("chr",as.character(chr[i]),sep="")
        strandbias[[counter]][nindels,7]<-strandbias[[counter]][nindels,7]+1
        start2<-start
        while(Hsapiens[[chromosome]][start2+1]==Hsapiens[[chromosome]][start2]&&as.character(Hsapiens[[chromosome]][start2])!="N"){
          strandbias[[counter]][nindels,7]<-strandbias[[counter]][nindels,7]+1
          start2<-start2+1
        } 
      }
      if(is.na(del_call)){
        strandbias.snps[[counter]][i-nindels,1]<-as.character(chr[i])
        strandbias.snps[[counter]][i-nindels,2]<-start
      }
      
      #Frequency:       
      if(!is.na(del_call)){
        frequency[[counter]][nindels,1]<-as.character(chr[i])
        frequency[[counter]][nindels,2]<-start-1       
        frequency[[counter]][nindels,4]<-paste(strsplit(strsplit(vcf2[i,8],";")[[1]][6],"=")[[1]][2],"-x",sep="")
        frequency[[counter]][nindels,7]<-paste(strsplit(strsplit(vcf2[i,8],";")[[1]][6],"=")[[1]][2],"-x",sep="")
        frequency[[counter]][nindels,5]<-strsplit(strsplit(vcf2[i,10],":")[[1]][2],",")[[1]][1]
        frequency[[counter]][nindels,8]<-strsplit(strsplit(vcf2[i,10],":")[[1]][2],",")[[1]][2]   
        frequency[[counter]][nindels,9]<-frequency[[counter]][nindels,6]/(frequency[[counter]][nindels,3]+frequency[[counter]][nindels,6])
        frequency[[counter]][nindels,10]<-as.numeric(frequency[[counter]][nindels,8])/(as.numeric(frequency[[counter]][nindels,5])+as.numeric(frequency[[counter]][nindels,8]))
      }
      if(is.na(del_call)){
        frequency.snps[[counter]][i-nindels,1]<-as.character(chr[i])
        frequency.snps[[counter]][i-nindels,2]<-start  
        frequency.snps[[counter]][i-nindels,4]<-paste(strsplit(strsplit(vcf2[i,8],";")[[1]][6],"=")[[1]][2],"-x",sep="")
        frequency.snps[[counter]][i-nindels,7]<-paste(strsplit(strsplit(vcf2[i,8],";")[[1]][6],"=")[[1]][2],"-x",sep="")        
        frequency.snps[[counter]][i-nindels,5]<-strsplit(strsplit(vcf2[i,10],":")[[1]][2],",")[[1]][1]
        frequency.snps[[counter]][i-nindels,8]<-strsplit(strsplit(vcf2[i,10],":")[[1]][2],",")[[1]][2]               
        frequency.snps[[counter]][i-nindels,9]<-frequency.snps[[counter]][i-nindels,6]/(frequency.snps[[counter]][i-nindels,3]+frequency.snps[[counter]][i-nindels,6])
        frequency.snps[[counter]][i-nindels,10]<-as.numeric(frequency.snps[[counter]][i-nindels,8])/(as.numeric(frequency.snps[[counter]][i-nindels,5])+as.numeric(frequency.snps[[counter]][i-nindels,8]))
      }
      
      #Read Position:
      if(!is.na(del_call)){
        readPos[[counter]][nindels,1]<-strandbias[[counter]][nindels,1]
        readPos[[counter]][nindels,2]<-strandbias[[counter]][nindels,2]
        readPos[[counter]][nindels,3]<-strandbias[[counter]][nindels,8]+strandbias[[counter]][nindels,9]
        readPos[[counter]][nindels,4]<-strandbias[[counter]][nindels,8]
        readPos[[counter]][nindels,5]<-strandbias[[counter]][nindels,9]
        readPos[[counter]][nindels,6]<-strandbias[[counter]][nindels,5]+strandbias[[counter]][nindels,6]
        readPos[[counter]][nindels,7]<-strandbias[[counter]][nindels,5]
        readPos[[counter]][nindels,8]<-strandbias[[counter]][nindels,6]
        
        readPos[[counter]][nindels,16]<-readPos[[counter]][nindels,16]/readPos[[counter]][nindels,7]
        readPos[[counter]][nindels,17]<-readPos[[counter]][nindels,17]/readPos[[counter]][nindels,8]
        readPos[[counter]][nindels,15]<-readPos[[counter]][nindels,15]/readPos[[counter]][nindels,6]
        readPos[[counter]][nindels,11]<-readPos[[counter]][nindels,11]/readPos[[counter]][nindels,5]
        readPos[[counter]][nindels,10]<-readPos[[counter]][nindels,10]/readPos[[counter]][nindels,4]
        readPos[[counter]][nindels,9]<-readPos[[counter]][nindels,9]/readPos[[counter]][nindels,3]
        
        posplusvar<-posplusvar[1:readPos[[counter]][nindels,7]]
        posminusvar<-posminusvar[1:readPos[[counter]][nindels,8]]
        postotalvar<-postotalvar[1:readPos[[counter]][nindels,6]]
        posplusnvar<-posplusnvar[1:readPos[[counter]][nindels,4]]
        posminusnvar<-posminusnvar[1:readPos[[counter]][nindels,5]]
        postotalnvar<-postotalnvar[1:readPos[[counter]][nindels,3]]
        
        if(!is.null(postotalnvar)){
          readPos[[counter]][nindels,12]<-var(postotalnvar)
        }
        if(!is.null(posplusnvar)){
          readPos[[counter]][nindels,13]<-var(posplusnvar)
        }
        if(!is.null(posminusnvar)){
          readPos[[counter]][nindels,14]<-var(posminusnvar)
        }
        if(!is.null(postotalvar)){
          readPos[[counter]][nindels,18]<-var(postotalvar)
        }
        if(!is.null(posplusvar)){
          readPos[[counter]][nindels,19]<-var(posplusvar)
        }
        if(!is.null(posminusvar)){
          readPos[[counter]][nindels,20]<-var(posminusvar)
        }
        if(is.na(readPos[[counter]][nindels,12])){
          readPos[[counter]][nindels,12]<-0
        }
        if(is.na(readPos[[counter]][nindels,13])){
          readPos[[counter]][nindels,13]<-0
        }
        if(is.na(readPos[[counter]][nindels,14])){
          readPos[[counter]][nindels,14]<-0
        }
        if(is.na(readPos[[counter]][nindels,18])){
          readPos[[counter]][nindels,18]<-0
        }
        if(is.na(readPos[[counter]][nindels,19])){
          readPos[[counter]][nindels,19]<-0
        }
        if(is.na(readPos[[counter]][nindels,20])){
          readPos[[counter]][nindels,20]<-0
        }       
        
        if(length(postotalvar)>0&&length(postotalnvar)>0){
          wilcox<-wilcox.test(postotalvar,postotalnvar,alternative=c("t"),paired=F)
          readPos[[counter]][nindels,21]<-wilcox$p.value
        }
        if(length(postotalvar)<0||length(postotalnvar)<0){
          readPos[[counter]][nindels,21]<-NA
        }
        if(length(posplusvar)>0&&length(posplusnvar)>0){
          wilcoxplus<-wilcox.test(posplusvar,posplusnvar,alternative=c("t"),paired=F)
          readPos[[counter]][nindels,22]<-wilcoxplus$p.value
        }
        if(length(posplusvar)<0||length(posplusnvar)<0){
          readPos[[counter]][nindels,22]<-NA
        }
        if(length(posminusvar)>0&&length(posminusnvar)>0){
          wilcoxminus<-wilcox.test(posminusvar,posminusnvar,alternative=c("t"),paired=F)
          readPos[[counter]][nindels,23]<-wilcoxminus$p.value
        }
        if(length(posminusvar)<0||length(posminusnvar)<0){
          readPos[[counter]][nindels,23]<-NA
        }
      }
      if(is.na(del_call)){
        readPos.snps[[counter]][i-nindels,1]<-strandbias.snps[[counter]][i-nindels,1]
        readPos.snps[[counter]][i-nindels,2]<-strandbias.snps[[counter]][i-nindels,2]
        readPos.snps[[counter]][i-nindels,3]<-strandbias.snps[[counter]][i-nindels,7]+strandbias.snps[[counter]][i-nindels,8]
        readPos.snps[[counter]][i-nindels,4]<-strandbias.snps[[counter]][i-nindels,7]
        readPos.snps[[counter]][i-nindels,5]<-strandbias.snps[[counter]][i-nindels,8]
        readPos.snps[[counter]][i-nindels,6]<-strandbias.snps[[counter]][i-nindels,5]+strandbias.snps[[counter]][i-nindels,6]
        readPos.snps[[counter]][i-nindels,7]<-strandbias.snps[[counter]][i-nindels,5]
        readPos.snps[[counter]][i-nindels,8]<-strandbias.snps[[counter]][i-nindels,6]
        
        readPos.snps[[counter]][i-nindels,16]<-readPos.snps[[counter]][i-nindels,16]/readPos.snps[[counter]][i-nindels,7]
        readPos.snps[[counter]][i-nindels,15]<-readPos.snps[[counter]][i-nindels,15]/readPos.snps[[counter]][i-nindels,6]
        readPos.snps[[counter]][i-nindels,17]<-readPos.snps[[counter]][i-nindels,17]/readPos.snps[[counter]][i-nindels,8]
        readPos.snps[[counter]][i-nindels,11]<-readPos.snps[[counter]][i-nindels,11]/readPos.snps[[counter]][i-nindels,5]
        readPos.snps[[counter]][i-nindels,10]<-readPos.snps[[counter]][i-nindels,10]/readPos.snps[[counter]][i-nindels,4]
        readPos.snps[[counter]][i-nindels,9]<-readPos.snps[[counter]][i-nindels,9]/readPos.snps[[counter]][i-nindels,3]
        
        posplusvar.snps<-posplusvar.snps[1:readPos.snps[[counter]][i-nindels,7]]
        posminusvar.snps<-posminusvar.snps[1:readPos.snps[[counter]][i-nindels,8]]
        postotalvar.snps<-postotalvar.snps[1:readPos.snps[[counter]][i-nindels,6]]
        posplusnvar.snps<-posplusnvar.snps[1:readPos.snps[[counter]][i-nindels,4]]
        posminusnvar.snps<-posminusnvar.snps[1:readPos.snps[[counter]][i-nindels,5]]
        postotalnvar.snps<-postotalnvar.snps[1:readPos.snps[[counter]][i-nindels,3]]
        
        if(!is.null(postotalnvar.snps)){
          readPos.snps[[counter]][i-nindels,12]<-var(postotalnvar.snps)
        }
        if(!is.null(posplusnvar.snps)){
          readPos.snps[[counter]][i-nindels,13]<-var(posplusnvar.snps)
        }
        if(!is.null(posminusnvar.snps)){
          readPos.snps[[counter]][i-nindels,14]<-var(posminusnvar.snps)
        }
        if(!is.null(postotalvar.snps)){
          readPos.snps[[counter]][i-nindels,18]<-var(postotalvar.snps)
        }
        if(!is.null(posplusvar.snps)){
          readPos.snps[[counter]][i-nindels,19]<-var(posplusvar.snps)
        }
        if(!is.null(posminusvar.snps)){
          readPos.snps[[counter]][i-nindels,20]<-var(posminusvar.snps)
        }
        if(is.na(readPos.snps[[counter]][i-nindels,12])){
          readPos.snps[[counter]][i-nindels,12]<-0
        }
        if(is.na(readPos.snps[[counter]][i-nindels,13])){
          readPos.snps[[counter]][i-nindels,13]<-0
        }
        if(is.na(readPos.snps[[counter]][i-nindels,14])){
          readPos.snps[[counter]][i-nindels,14]<-0
        }
        if(is.na(readPos.snps[[counter]][i-nindels,18])){
          readPos.snps[[counter]][i-nindels,18]<-0
        }
        if(is.na(readPos.snps[[counter]][i-nindels,19])){
          readPos.snps[[counter]][i-nindels,19]<-0
        }
        if(is.na(readPos.snps[[counter]][i-nindels,20])){
          readPos.snps[[counter]][i-nindels,20]<-0
        }
        if(!is.null(postotalvar.snps)&&!is.null(postotalnvar.snps)){
          wilcox<-wilcox.test(postotalvar.snps,postotalnvar.snps,alternative=c("t"),paired=F)
        }
        if(length(posplusvar.snps)>0&&length(posplusnvar.snps)>0){
          wilcoxplus<-wilcox.test(posplusvar.snps,posplusnvar.snps,alternative=c("t"),paired=F)
          readPos.snps[[counter]][i-nindels,22]<-wilcoxplus$p.value
        }
        if(length(posminusvar.snps)>0&&length(posminusnvar.snps)>0){
          wilcoxminus<-wilcox.test(posminusvar.snps,posminusnvar.snps,alternative=c("t"),paired=F)
          readPos.snps[[counter]][i-nindels,23]<-wilcoxminus$p.value
        }
        readPos.snps[[counter]][i-nindels,21]<-wilcox$p.value
      }
      
      #Base quality:
      if(!is.na(del_call)){
        quality[[counter]][nindels,1]<-strandbias[[counter]][nindels,1]
        quality[[counter]][nindels,2]<-strandbias[[counter]][nindels,2]
        quality[[counter]][nindels,3]<-strandbias[[counter]][nindels,8]+strandbias[[counter]][nindels,9]
        quality[[counter]][nindels,4]<-strandbias[[counter]][nindels,8]
        quality[[counter]][nindels,5]<-strandbias[[counter]][nindels,9]
        quality[[counter]][nindels,6]<-strandbias[[counter]][nindels,5]+strandbias[[counter]][nindels,6]
        quality[[counter]][nindels,7]<-strandbias[[counter]][nindels,5]
        quality[[counter]][nindels,8]<-strandbias[[counter]][nindels,6]
        
        qualplus<-qualplus[1:quality[[counter]][nindels,4]]
        qualminus<-qualminus[1:quality[[counter]][nindels,5]]
        qualplusvar<-qualplusvar[1:quality[[counter]][nindels,7]]
        qualminusvar<-qualminusvar[1:quality[[counter]][nindels,8]]
 
        quality[[counter]][nindels,9]<-mean(qualplus)
        quality[[counter]][nindels,10]<-mean(qualplusvar)
        quality[[counter]][nindels,11]<-mean(qualminus)
        quality[[counter]][nindels,12]<-mean(qualminusvar)
      }   
      if(is.na(del_call)){
        quality.snps[[counter]][i-nindels,1]<-strandbias.snps[[counter]][i-nindels,1]
        quality.snps[[counter]][i-nindels,2]<-strandbias.snps[[counter]][i-nindels,2]
        quality.snps[[counter]][i-nindels,3]<-strandbias.snps[[counter]][i-nindels,7]+strandbias.snps[[counter]][i-nindels,8]
        quality.snps[[counter]][i-nindels,4]<-strandbias.snps[[counter]][i-nindels,7]
        quality.snps[[counter]][i-nindels,5]<-strandbias.snps[[counter]][i-nindels,8]
        quality.snps[[counter]][i-nindels,6]<-strandbias.snps[[counter]][i-nindels,5]+strandbias.snps[[counter]][i-nindels,6]
        quality.snps[[counter]][i-nindels,7]<-strandbias.snps[[counter]][i-nindels,5]
        quality.snps[[counter]][i-nindels,8]<-strandbias.snps[[counter]][i-nindels,6]
        
        qualplus.snps<-qualplus.snps[1:quality.snps[[counter]][i-nindels,4]]
        qualminus.snps<-qualminus.snps[1:quality.snps[[counter]][i-nindels,5]]
        qualplusvar.snps<-qualplusvar.snps[1:quality.snps[[counter]][i-nindels,7]]
        qualminusvar.snps<-qualminusvar.snps[1:quality.snps[[counter]][i-nindels,8]]
        
        quality.snps[[counter]][i-nindels,9]<-mean(qualplus.snps)
        quality.snps[[counter]][i-nindels,10]<-mean(qualplusvar.snps)
        quality.snps[[counter]][i-nindels,11]<-mean(qualminus.snps)
        quality.snps[[counter]][i-nindels,12]<-mean(qualminusvar.snps)
        wilcox<-wilcox.test(c(qualplus.snps,qualminus.snps),c(qualplusvar.snps,qualminusvar.snps),alternative=c("l"),paired=F)
        quality.snps[[counter]][i-nindels,13]<-wilcox$p.value
      }    
      
      #Indel width: 
      if(!is.na(del_call)){
        varw[[counter]][nindels,1]<-as.character(chr[i])
        varw[[counter]][nindels,2]<-start-1 
        sum<-0
        n<-0
        for(k in 3:27){
          sum<-sum+(k-2)*varw[[counter]][nindels,k]
          n<-n+varw[[counter]][nindels,k]
        }
        for(k in 28:52){
          sum<-sum+(-1)*(k-27)*varw[[counter]][nindels,k]
          n<-n+varw[[counter]][nindels,k]
        }
        mean<-sum/n
        var<-0
        for(k in 3:27){
          var<-var+(((k-2)-mean)**2)*varw[[counter]][nindels,k]
        }
        for(k in 28:52){
          var<-var+((((-1)*(k-27))-mean)**2)*varw[[counter]][nindels,k]
        }
        varw[[counter]][nindels,54]<-var/(n-1)
      }
      
      #Indel width (DevGT)
      if(!is.na(del_call)){
        vcf3<-readVcf(paste(dir,samples[j,1],".passed.Indels.vcf",sep=""),"hg19")
        genotype<-geno(vcf3)$GT
        ref<-rowRanges(vcf3)$REF
        alt<-rowRanges(vcf3)$ALT 
        for(i in 1:length(genotype)){
          gt1<-as.integer(substr(genotype[i],1,1))
          gt2<-as.integer(substr(genotype[i],3,3))
          
          genome<-matrix(as.character(ref[i]))
          for(k in 1:length(alt[[i]])){
            genome<-cbind(genome,as.character(alt[[i]][k]))
          }
          genome.length<-matrix(rep(0,length(genome)))
          for(k in 1:length(genome)){
            genome.length[k]<-nchar(genome[k])
          }
          genome.length<-genome.length-genome.length[1]
          
          ok1<-genome.length[gt1+1]
          ok2<-genome.length[gt2+1]
          
          for(k in 3:27){
            dev1<-abs(varw[[counter]][i,k]*(k-2-ok1))
            dev2<-abs(varw[[counter]][i,k]*(k-2-ok2))
            varw[[counter]][i,55]<-varw[[counter]][i,55]+min(dev1,dev2)
          }
          for(k in 28:52){
            dev1<-abs(varw[[counter]][i,k]*(-1*(k-27)-ok1))
            dev2<-abs(varw[[counter]][i,k]*(-1*(k-27)-ok2))
            varw[[counter]][i,55]<-varw[[counter]][i,55]+min(dev1,dev2)
          } 
          for(k in 53:53){
            dev1<-abs(varw[[counter]][i,k]*(ok1))
            dev2<-abs(varw[[counter]][i,k]*(ok2))
            varw[[counter]][i,55]<-varw[[counter]][i,55]+min(dev1,dev2)
          } 
          
          varw[[counter]][i,56]<-(varw[[counter]][i,55])**2/sum(varw[[counter]][i,3:53])
        }
      }
    }
  }
    
  write.table(strandbias[[counter]],paste(dir2,"/strandbias/",samples[j,1],"strandbias.indels.txt",sep=""),row.names=F,sep="\t",quote=F)
  write.table(strandbias.snps[[counter]],paste(dir2,"/strandbias/",samples[j,1],"strandbias.snps.txt",sep=""),row.names=F,sep="\t",quote=F)
  write.table(frequency[[counter]],paste(dir2,"/Frequency/",samples[j,1],"frequency.indels.txt",sep=""),row.names=F,sep="\t",quote=F)
  write.table(frequency.snps[[counter]],paste(dir2,"/Frequency/",samples[j,1],"frequency.snps.txt",sep=""),row.names=F,sep="\t",quote=F)
  write.table(varw[[counter]],paste(dir2,"/varw/",samples[j,1],"varw.indels.txt",sep=""),row.names=F,sep="\t",quote=F)
  write.table(readPos[[counter]],paste(dir2,"/readPos/",samples[counter,1],"readPos.indels.txt",sep=""),row.names=F,sep="\t",quote=F)
  write.table(readPos.snps[[counter]],paste(dir2,"/readPos/",samples[counter,1],"readPos.snps.txt",sep=""),row.names=F,sep="\t",quote=F)
  write.table(quality[[counter]],paste(dir2,"/Quality/",samples[counter,1],"quality.indels.txt",sep=""),row.names=F,sep="\t",quote=F)
  write.table(quality.snps[[counter]],paste(dir2,"/Quality/",samples[counter,1],"quality.snps.txt",sep=""),row.names=F,sep="\t",quote=F)
  
}


 
