# Supplementary material for: GLM-based optimization of NGS data analysis: A case study of Roche 454, Ion Torrent PGM and Illumina NextSeq sequencing data
Source: PLoS One. 2017 Feb 21;12(2):e0171983. doi: 10.1371/journal.pone.0171983 (PMC5319672; doi:10.1371/journal.pone.0171983)
Supplement: S2 Script — (R) [file pone.0171983.s014.R]

library(MuMIn)
#determine directory "dir2" and file "snpFile"
snp<-read.table(snpFile,header=T,stringsAsFactors=F)

head(snp)
#1  #14 Q
#2  #15 DP
#3  #16 QD
#4  #17 Cov_total
#5  #18 Cov_ref
#6  #19 Cov_vcf
#7  #20 AF_total
#8  #21 AF_ref
#9  #22 AF_vcf
#10 #23 SB
#11 #24 SB_vcf
#12 #25 SOR
#13 #26 VP
#14 #27 VP_vcf
#15 #28 BQ
#16 #29 BQ_vcf
#17 #30 MQ
#18 #31 MQRank

covariates<-snp[,13:30]
for(i in 1:length(covariates[,1])){
    for(j in 1:length(covariates[i,])){
        if(is.na(covariates[i,j])){
            covariates[i,j]<-0
        }
    }
}

aics<-matrix(ncol=19)

getAIC<-function(a,b,c,d,e,f,g,aics){
    temp<-glm(snp[,1]~1+c(qd[a,1]*covariates[,1])+c(qd[a,2]*covariates[,2])+c(qd[a,3]*covariates[,3])
                  +c(cov[b,1]*covariates[,4])+c(cov[b,2]*covariates[,5])+c(cov[b,3]*covariates[,6])
                  +c(af[c,1]*covariates[,7])+c(af[c,2]*covariates[,8])+c(af[c,3]*covariates[,9])
                  +c(sb[d,1]*covariates[,10])+c(sb[d,2]*covariates[,11])+c(sb[d,3]*covariates[,12])
                  +c(vp[e,1]*covariates[,13])+c(vp[e,2]*covariates[,14])
                  +c(bq[f,1]*covariates[,15])+c(bq[f,2]*covariates[,16])
                  +c(mq[g,1]*covariates[,17])+c(mq[g,2]*covariates[,18]),family=binomial(link=logit))
    if(temp$converged==TRUE&&temp$iter<25){
        aics<-rbind(aics,c(AIC(temp),qd[a,],cov[b,],af[c,],sb[d,],vp[e,],bq[f,],mq[g,]))  
    }
    return(aics)
}


qd<-matrix(c(0,0,0,1,0,0,0,1,0,0,0,1,1,1,0),byrow = T,ncol=3)
cov<-matrix(c(0,0,0,1,0,0,0,1,0,0,0,1),byrow=T,ncol=3)
af<-matrix(c(0,0,0,1,0,0,0,1,0,0,0,1),byrow=T,ncol=3)
sb<-matrix(c(0,0,0,1,0,0,0,1,0,0,0,1),byrow=T,ncol=3)
vp<-matrix(c(0,0,1,0,0,1),byrow=T,ncol=2)
bq<-matrix(c(0,0,1,0,0,1),byrow=T,ncol=2)
mq<-matrix(c(0,0,1,0,0,1),byrow=T,ncol=2)
warn<-c()

for(a in 1:5){
    for(b in 1:4){
        for(c in 1:4){
            message("a: ",a,", b: ",b,", c: ",c)
            for(d in 1:4){
                for(e in 1:3){
                    for(f in 1:3){
                        for(g in 1:3){
                            aics<-getAIC(a,b,c,d,e,f,g,aics)
                        }
                    }
                }
            }
        }
    }
}
illu_aics<-aics[2:length(aics[,1]),]
illu_aics.weights<-Weights(illu_aics[,1])

for(i in 2:19){
    message(i-1,": ",sum(illu_aics.weights[illu_aics[,i]==1]))
}

for(i in 2:19){
    message(i,": ",sum(illu_aics[,i]))
}


############################################
#INDELS#
#############################################

#determine directory "dir2" and file "indelFile"
indel<-read.table(indelFile,header=T,stringsAsFactors=F)

#1  #14 Q
#2  #15 DP
#3  #16 QD
#4  #17 Cov_total
#5  #18 Cov_ref
#6  #19 Cov_vcf
#7  #20 AF_total
#8  #21 AF_ref
#9  #22 AF_vcf
#10 #23 SB
#11 #24 SB_vcf
#12 #25 SOR
#13 #26 VP
#14 #27 VP_vcf
#15 #28 BQ_vcf
#16 #29 MQ
#17 #30 MQRank
#18 #31 HP
#19 #32 VARW
#20 #33 DevGT

at<-c()
gc<-c()
for(i in 1:length(indel[,1])){
    if(vcountPattern(",",indel[i,6])==0){
        if(nchar(indel[i,5])>nchar(indel[i,6])){
            if(substr(indel[i,5],nchar(indel[i,5]),nchar(indel[i,5]))=="A"||substr(indel[i,5],nchar(indel[i,5]),nchar(indel[i,5]))=="T"){
                at[i]<-indel[i,30]
                gc[i]<-0
            }
            if(substr(indel[i,5],nchar(indel[i,5]),nchar(indel[i,5]))=="G"||substr(indel[i,5],nchar(indel[i,5]),nchar(indel[i,5]))=="C"){
                gc[i]<-indel[i,30]
                at[i]<-0
            }
        }
        if(nchar(indel[i,5])<nchar(indel[i,6])){
            if(substr(indel[i,6],nchar(indel[i,6]),nchar(indel[i,6]))=="A"||substr(indel[i,6],nchar(indel[i,6]),nchar(indel[i,6]))=="T"){
                at[i]<-indel[i,30]
                gc[i]<-0
            }
            if(substr(indel[i,6],nchar(indel[i,6]),nchar(indel[i,6]))=="G"||substr(indel[i,6],nchar(indel[i,6]),nchar(indel[i,6]))=="C"){
                gc[i]<-indel[i,30]
                at[i]<-0
            }
        }
    }
    if(vcountPattern(",",indel[i,6])!=0){
        message(i)
    }
}
covariates<-cbind(indel[,13:32],at,gc)
for(i in 1:length(covariates[,1])){
    for(j in 1:length(covariates[i,])){
        if(is.na(covariates[i,j])){
            covariates[i,j]<-0
        }
    }
}

aics<-matrix(ncol=23)

getAIC<-function(a,b,c,d,e,f,g,h,i,aics){
    temp<-glm(indel[,1]~1+c(qd[a,1]*covariates[,1])+c(qd[a,2]*covariates[,2])+c(qd[a,3]*covariates[,3])
                  +c(cov[b,1]*covariates[,4])+c(cov[b,2]*covariates[,5])+c(cov[b,3]*covariates[,6])
                  +c(af[c,1]*covariates[,7])+c(af[c,2]*covariates[,8])+c(af[c,3]*covariates[,9])
                  +c(sb[d,1]*covariates[,10])+c(sb[d,2]*covariates[,11])+c(sb[d,3]*covariates[,12])
                  +c(vp[e,1]*covariates[,13])+c(vp[e,2]*covariates[,14])
                  +c(bq[f,1]*covariates[,15])
                  +c(mq[g,1]*covariates[,16])+c(mq[g,2]*covariates[,17])
                  +c(hp[h,1]*covariates[,18])+c(hp[h,2]*covariates[,21])+c(hp[h,3]*covariates[,22])
                  +c(iw[i,1]*covariates[,19])+c(iw[i,2]*covariates[,20]),family=binomial(link=logit))
    if(temp$converged==TRUE&&temp$iter<25){
        aics<-rbind(aics,c(AIC(temp),qd[a,],cov[b,],af[c,],sb[d,],vp[e,],bq[f,],mq[g,],hp[h,],iw[i,]))    
    }
    return(aics)
}


qd<-matrix(c(0,0,0,1,0,0,0,1,0,0,0,1,1,1,0),byrow = T,ncol=3)
cov<-matrix(c(0,0,0,1,0,0,0,1,0,0,0,1),byrow=T,ncol=3)
af<-matrix(c(0,0,0,1,0,0,0,1,0,0,0,1),byrow=T,ncol=3)
sb<-matrix(c(0,0,0,1,0,0,0,1,0,0,0,1),byrow=T,ncol=3)
vp<-matrix(c(0,0,1,0,0,1),byrow=T,ncol=2)
bq<-matrix(c(0,1),byrow=T,ncol=1)
mq<-matrix(c(0,0,1,0,0,1),byrow=T,ncol=2)
hp<-matrix(c(0,0,0,1,0,0,0,1,0,0,0,1),byrow=T,ncol=3)
iw<-matrix(c(0,0,1,0,0,1),byrow=T,ncol=2)

for(a in 1:5){
    for(b in 1:4){
        for(c in 1:4){
            message("a: ",a,", b: ",b,", c: ",c)
            for(d in 1:4){
                for(e in 1:3){
                    for(f in 1:2){
                        for(g in 1:3){
                            for(h in 1:4){
                                for(i in 1:3){
                                    aics<-getAIC(a,b,c,d,e,f,g,h,i,aics)
                                }
                            }
                        }
                    }
                }
            }
        }
    }
}
indel_illu_aics<-aics[2:length(aics[,1]),]
indel_illu_aics.weights<-Weights(indel_illu_aics[,1])

for(i in 2:23){
    message(i-1,": ",sum(indel_illu_aics.weights[indel_illu_aics[,i]==1]))
}

for(i in 2:23){
    message(i,": ",sum(indel_illu_aics[,i]))
}
