# Supplementary material for: GLM-based optimization of NGS data analysis: A case study of Roche 454, Ion Torrent PGM and Illumina NextSeq sequencing data
Source: PLoS One. 2017 Feb 21;12(2):e0171983. doi: 10.1371/journal.pone.0171983 (PMC5319672; doi:10.1371/journal.pone.0171983)
Supplement: S3 Script — (R) [file pone.0171983.s015.R]

#For the correct functioning of the algorithm, it is essential that enough true- and false positive 
#events occur. Otherwise, it is not advisable to trust automatic forward selection based on AIC.
#If only few true positive and/or false positive events occur, we advise to additionally evaluate
#the most likely models (with similar AIC) visually.

#define folder "dir2" and file "snpFile"
snp<-read.table(snpFile,header=T,stringsAsFactors=F)


#Consider dependencies
dependencies<-function(aics_base){
    #Q, DP and QD
    if(!is.na(aics_base[1,2])&&aics_base[1,2]==T){
        aics_base[1,4]<-F
    }
    if(!is.na(aics_base[1,3])&&aics_base[1,3]==T){
        aics_base[1,4]<-F
    }
    if(!is.na(aics_base[1,4])&&aics_base[1,4]==T){
        aics_base[1,2]<-aics_base[1,3]<-F
    }
    
    #Cov
    if(!is.na(aics_base[1,5])&&aics_base[1,5]==T){
        aics_base[1,6]<-aics_base[1,7]<-F
    }
    if(!is.na(aics_base[1,6])&&aics_base[1,6]==T){
        aics_base[1,5]<-aics_base[1,7]<-F
    }
    if(!is.na(aics_base[1,7])&&aics_base[1,7]==T){
        aics_base[1,5]<-aics_base[1,6]<-F
    }
    
    #AF
    if(!is.na(aics_base[1,8])&&aics_base[1,8]==T){
        aics_base[1,9]<-aics_base[1,10]<-F
    }
    if(!is.na(aics_base[1,9])&&aics_base[1,9]==T){
        aics_base[1,8]<-aics_base[1,10]<-F
    }
    if(!is.na(aics_base[1,10])&&aics_base[1,10]==T){
        aics_base[1,8]<-aics_base[1,9]<-F
    }
    
    #SB
    if(!is.na(aics_base[1,11])&&aics_base[1,11]==T){
        aics_base[1,12]<-aics_base[1,13]<-F
    }
    if(!is.na(aics_base[1,12])&&aics_base[1,12]==T){
        aics_base[1,11]<-aics_base[1,13]<-F
    }
    if(!is.na(aics_base[1,13])&&aics_base[1,13]==T){
        aics_base[1,11]<-aics_base[1,12]<-F
    }
    
    #VP
    if(!is.na(aics_base[1,14])&&aics_base[1,14]==T){
        aics_base[1,15]<-F
    }
    if(!is.na(aics_base[1,15])&&aics_base[1,15]==T){
        aics_base[1,14]<-F
    }
    
    #BQ
    if(!is.na(aics_base[1,16])&&aics_base[1,16]==T){
        aics_base[1,17]<-F
    }
    if(!is.na(aics_base[1,17])&&aics_base[1,17]==T){
        aics_base[1,16]<-F
    }
    
    
    #MQ
    if(!is.na(aics_base[1,18])&&aics_base[1,18]==T){
        aics_base[1,19]<-F
    }
    if(!is.na(aics_base[1,19])&&aics_base[1,19]==T){
        aics_base[1,18]<-F
    }
    return(aics_base)
}

#1  #14 Q
#2  #15 DP
#3  #16 QD
#4  #17 Cov_total
#5  #18 Cov_ref
#6  #19 Cov_vcf
#7  #20 AF_total
#8  #21 AF_ref
#9  #22 AF_vcf
#10 #23 SB
#11 #24 SB_vcf
#12 #25 SOR
#13 #26 VP
#14 #27 VP_vcf
#15 #28 BQ
#16 #29 BQ_vcf
#17 #30 MQ
#18 #31 MQRank

covariates<-snp[,13:30]
for(i in 1:length(covariates[,1])){
    for(j in 1:length(covariates[i,])){
        if(is.na(covariates[i,j])){
            covariates[i,j]<-0
        }
    }
}
aics_base<-data.frame(AIC=NA,Q=NA,DP=NA,QD=NA,Cov_total=NA,Cov_ref=NA,Cov_vcf=NA,AF_total=NA,AF_ref=NA,AF_vcf=NA,
                      SB=NA,SB_vcf=NA,SOR=NA,VP=NA,VP_vcf=NA,BQ=NA,BQ_vcf=NA,MQ=NA,MQRank=NA)
aics_base[1,1]<-AIC(glm(snp[,1]~1,family=binomial(link=logit)))
covariate_best<-rep(NA,8)

#first round
for(a in 1:18){
    model<-glm(snp[,1]~covariates[,a],family=binomial(link=logit))
    if(model$converged==TRUE&&model$iter<25&&AIC(model)<aics_base[1,1]){
        aics_base[1,1]<-AIC(model)
        covariate_best[1]<-a
    }
}
if(!is.na(covariate_best[1])){
    aics_base[1,covariate_best[1]+1]<-T
    aics_base_new<-dependencies(aics_base)
    aics_base<-aics_base_new
    
    #2nd round
    for(a in 1:18){
        if(is.na(aics_base[1,a+1])){
            model<-glm(snp[,1]~covariates[,covariate_best[1]]+covariates[,a],family=binomial(link=logit)) 
            if(model$converged==TRUE&&model$iter<25&&AIC(model)<aics_base[1,1]){
                aics_base[1,1]<-AIC(model)
                covariate_best[2]<-a
            }
        }
    }
    if(!is.na(covariate_best[2])){
        aics_base[1,covariate_best[2]+1]<-T
        aics_base_new<-dependencies(aics_base)
        aics_base<-aics_base_new
        
        #3rd round
        for(a in 1:18){
            if(is.na(aics_base[1,a+1])){
                model<-glm(snp[,1]~covariates[,covariate_best[1]]+covariates[,covariate_best[2]]
                           +covariates[,a],family=binomial(link=logit)) 
                if(model$converged==TRUE&&model$iter<25&&AIC(model)<aics_base[1,1]){
                    aics_base[1,1]<-AIC(model)
                    covariate_best[3]<-a
                }
            }
        }
        if(!is.na(covariate_best[3])){
            aics_base[1,covariate_best[3]+1]<-T
            aics_base_new<-dependencies(aics_base)
            aics_base<-aics_base_new
            
            #4th round
            for(a in 1:18){
                if(is.na(aics_base[1,a+1])){
                    model<-glm(snp[,1]~covariates[,covariate_best[1]]+covariates[,covariate_best[2]]
                               +covariates[,covariate_best[3]]+covariates[,a],family=binomial(link=logit)) 
                    if(model$converged==TRUE&&model$iter<25&&AIC(model)<aics_base[1,1]){
                        aics_base[1,1]<-AIC(model)
                        covariate_best[4]<-a
                    }
                }
            }
            if(!is.na(covariate_best[4])){
                aics_base[1,covariate_best[4]+1]<-T
                aics_base_new<-dependencies(aics_base)
                aics_base<-aics_base_new
                
                #5th round
                for(a in 1:18){
                    if(is.na(aics_base[1,a+1])){
                        model<-glm(snp[,1]~covariates[,covariate_best[1]]+covariates[,covariate_best[2]]
                                   +covariates[,covariate_best[3]]+covariates[,covariate_best[4]]
                                   +covariates[,a],family=binomial(link=logit)) 
                        if(model$converged==TRUE&&model$iter<25&&AIC(model)<aics_base[1,1]){
                            aics_base[1,1]<-AIC(model)
                            covariate_best[5]<-a
                        }
                    }
                }
                if(!is.na(covariate_best[5])){
                    aics_base[1,covariate_best[5]+1]<-T
                    aics_base_new<-dependencies(aics_base)
                    aics_base<-aics_base_new
                    
                    #6th round
                    for(a in 1:18){
                        if(is.na(aics_base[1,a+1])){
                            model<-glm(snp[,1]~covariates[,covariate_best[1]]+covariates[,covariate_best[2]]
                                       +covariates[,covariate_best[3]]+covariates[,covariate_best[4]]
                                       +covariates[,covariate_best[5]]+covariates[,a],family=binomial(link=logit)) 
                            if(model$converged==TRUE&&model$iter<25&&AIC(model)<aics_base[1,1]){
                                aics_base[1,1]<-AIC(model)
                                covariate_best[6]<-a
                            }
                        }
                    }
                    if(!is.na(covariate_best[6])){
                        aics_base[1,covariate_best[6]+1]<-T
                        aics_base_new<-dependencies(aics_base)
                        aics_base<-aics_base_new
                        
                        #7th round
                        for(a in 1:18){
                            if(is.na(aics_base[1,a+1])){
                                model<-glm(snp[,1]~covariates[,covariate_best[1]]+covariates[,covariate_best[2]]
                                           +covariates[,covariate_best[3]]+covariates[,covariate_best[4]]
                                           +covariates[,covariate_best[5]]+covariates[,covariate_best[6]]
                                           +covariates[,a],family=binomial(link=logit)) 
                                if(model$converged==TRUE&&model$iter<25&&AIC(model)<aics_base[1,1]){
                                    aics_base[1,1]<-AIC(model)
                                    covariate_best[7]<-a
                                }
                            }
                        }
                        if(!is.na(covariate_best[7])){
                            aics_base[1,covariate_best[7]+1]<-T
                            aics_base_new<-dependencies(aics_base)
                            aics_base<-aics_base_new
                            
                            #8th round
                            for(a in 1:18){
                                if(is.na(aics_base[1,a+1])){
                                    model<-glm(snp[,1]~covariates[,covariate_best[1]]+covariates[,covariate_best[2]]
                                               +covariates[,covariate_best[3]]+covariates[,covariate_best[4]]
                                               +covariates[,covariate_best[5]]+covariates[,covariate_best[6]]
                                               +covariates[,covariate_best[7]]+covariates[,a],family=binomial(link=logit)) 
                                    if(model$converged==TRUE&&model$iter<25&&AIC(model)<aics_base[1,1]){
                                        aics_base[1,1]<-AIC(model)
                                        covariate_best[8]<-a
                                    }
                                }
                            }
                            if(!is.na(covariate_best[8])){
                                aics_base[1,covariate_best[8]+1]<-T
                                aics_base_new<-dependencies(aics_base)
                                aics_base<-aics_base_new
                            }
                        }
                    }
                }
            }
        }
    }
}
